# Supplementary material for: Effector-mediated subversion of proteasome activator (PA)28αβ enhances host defense against Legionella pneumophila under inflammatory and oxidative stress conditions
Source: PLoS Pathog. 2023 Jun 22;19(6):e1011473. doi: 10.1371/journal.ppat.1011473 (PMC10321654; doi:10.1371/journal.ppat.1011473)
Supplement: S1 Table — (XLSX) [file ppat.1011473.s006.xlsx]

## Sheet: Sheet1
S1 Table. Clones of proteasome regulators identified by yeast two-hybrid
Clone Name	Type Seq	Contig(s) Name	Gene Name (Best Match)	GenBank ID (NCBI)	Gene ID (NCBI)	Other ID when available	Global PBS	Additional Gene Notes	Start	Stop	Frame	Sense	UTR Inclusion	% Id 5p/3p	Raw experimental 5p SEQ	Post linker extraction 5p SEQ	Raw experimental 3p SEQ	Post linker extraction 3p SEQ	Frag theoretical Sequence
MSPL_RP1_hgx5321v1_pB66_A-177	5p	123203983	Mus musculus - Psme1	https://www.ncbi.nlm.nih.gov/nuccore/NM_011189.1	https://www.ncbi.nlm.nih.gov/gene/?term=19186		A	Psme1; [gi|6755211|ref|NM_011189.1| Mus musculus protease (prosome, macropain) 28 subunit, alpha (Psme1), mRNA]	111	No Data	IF	Sense		97.3	TGGTATTGCATTGTATATAACTATCTATTCTTATGATGAATTATACGCCACCAAACCCAAAAAAAGAGATGAAAAGGCCCTGGCCGCAGGGGCCACGAACTCAGAGTTGGATGAAAAGGTAAAGGAGCCAGCTCTCAATGAAGCCAACCTGAGCAATCTGAAGGCTCCATTGGACATCCCAGTACCCGATCCAGTCAAAGAGAAAGAGAAGGAGGAGCGGAAGAAGCAACAGGAGAAGGAAGAGAAGGAAGAGAAGAAGAAAGGGGACGAAGACGACAAAGGTCCCCCCTGTGGCCCAGTGAACTGCAATGAGAAGATTGTGGTCCTCCTGCAACGCCTAAAACCTGAGATCAAGGATGTCACTGAGCAACTCAATCTGGTCACTACCTGGTTGCAGCT…	CTCAGAGTTGGATGAAAAGGTAAAGGAGCCAGCTCTCAATGAAGCCAACCTGAGCAATCTGAAGGCTCCATTGGACATCCCAGTACCCGATCCAGTCAAAGAGAAAGAGAAGGAGGAGCGGAAGAAGCAACAGGAGAAGGAAGAGAAGGAAGAGAAGAAGAAAGGGGACGAAGACGACAAAGGTCCCCCCTGTGGCCCAGTGAACTGCAATGAGAAGATTGTGGTCCTCCTGCAACGCCTAAAACCTGAGATCAAGGATGTCACTGAGCAACTCAATCTGGTCACTACCTGGTTGCAGCTACAGATACCTCGGATAGAGGATGGGAATAATTTTTGGCGTGTTTTGTCCAGGAAAAGGTGTTTGAGCTTTATGTT
MSPL_RP1_hgx5321v1_pB66_A-319	5p	123203983	Mus musculus - Psme1	https://www.ncbi.nlm.nih.gov/nuccore/NM_011189.1	https://www.ncbi.nlm.nih.gov/gene/?term=19186		A	Psme1; [gi|6755211|ref|NM_011189.1| Mus musculus protease (prosome, macropain) 28 subunit, alpha (Psme1), mRNA]	267	No Data	IF	Sense		100	TGGAATGGATGTATATAACTATCTATTCGATGATGAAGATACCCCACCAAACCCAAAAAAAGAGATCCTAGCATACTAGCCATGGCCGCAGGGGCCACGAAGAAGAAAGGGGACGAAGACGACAAAGGTCCCCCCTGTGGCCCAGTGAACTGCAATGAGAAGATTGTGGTCCTCCTGCAACGCCTAAAACCTGAGATCAAGGATGTCACTGAGCAACTCAATCTGGTCACTACCTGGTTGCAGCTACAGATACCTCGGATAGAGGATGGGAATAATTTTGGCGTGGCTGTCCAGGAAAAGGTGTTTGAGCTGATGACCAACCTTCACACCAAGCTGGAAGGCTTCCACACGCAGATCTCCAAGTACTTCTCCGAAAGGGGTGACGCCCTGGCCAAAGCA…	GAAGAAAGGGGACGAAGACGACAAAGGTCCCCCCTGTGGCCCAGTGAACTGCAATGAGAAGATTGTGGTCCTCCTGCAACGCCTAAAACCTGAGATCAAGGATGTCACTGAGCAACTCAATCTGGTCACTACCTGGTTGCAGCTACAGATACCTCGGATAGAGGATGGGAATAATTTTGGCGTGGCTGTCCAGGAAAAGGTGTTTGAGCTGA
MSPL_RP1_hgx5321v1_pB66_A-295	5p	123203983	Mus musculus - Psme1	https://www.ncbi.nlm.nih.gov/nuccore/NM_011189.1	https://www.ncbi.nlm.nih.gov/gene/?term=19186		A	Psme1; [gi|6755211|ref|NM_011189.1| Mus musculus protease (prosome, macropain) 28 subunit, alpha (Psme1), mRNA]	267	No Data	IF	Sense		99.1	TGCATGATGTATATACTATCTATTCGATGATGAAGATACCCCACCAAACCCAAAAAAAGAGATCCTAGAACTAGCCATGGCCGCAGGGGCCACGAAGAAGAAAGGGGACGAAGACGACAAAGGTCCCCCCTGTGGCCCAGTGAACTGCAATGAGAAGATTGTGGTCCTCCTGCAACGCCTAAAACCTGAGATCAAGGATGTCACTGAGCAACTCAATCTGGTCACTACCTGGTTGCAGCTACAGATACCTCGGATAGAGGATGGGAATAATTTTGGCGTGGCTGTCCAGGAAAAGGTGTTTGAGCTGATGACCAACCTTCACACCAAGCTGGAAGGCTTCCACACGCAGATCTCCAAGTACTTCTCCGAGAGGGGTGACGCCGTGGCCAAAGCAGCCAA…	GAAGAAAGGGGACGAAGACGACAAAGGTCCCCCCTGTGGCCCAGTGAACTGCAATGAGAAGATTGTGGTCCTCCTGCAACGCCTAAAACCTGAGATCAAGGATGTCACTGAGCAACTCAATCTGGTCACTACCTGGTTGCAGCTACAGATACCTCGGATAGAGGATGGGAATAATTTTGGCGTGGCTGTCCAGGAAAAGGTGTTTGAGCTGATGACCAACCTTCACACCAAGCTGGAAGGCTTCCACACGCAGATCTCCAAGTACTTCTCCGAGAGGGGTGACGCCGTGGCCAAAGCAGCCAAGCAGCCCCACGTGGGTGACTATCGGCAGCTGGTGCACGAGCTGGACGAGGCGGAGTACCAGGAGATCCGTCTGATGGTCATGGAGATCCGAAATGC…
MSPL_RP1_hgx5321v1_pB66_A-293	5p	123203983	Mus musculus - Psme1	https://www.ncbi.nlm.nih.gov/nuccore/NM_011189.1	https://www.ncbi.nlm.nih.gov/gene/?term=19186		A	Psme1; [gi|6755211|ref|NM_011189.1| Mus musculus protease (prosome, macropain) 28 subunit, alpha (Psme1), mRNA]	267	No Data	IF	Sense		99.4	TGCATGATGTATATACTATCTATTCGATGATGAAGATACCCCACCAAACCCAAAAAAAGAGATCCTAGAACTAGCCATGGCCGCAGGGGCCACGAAGAAGAAAGGGGACGAAGACGACAAAGGTCCCCCCTGTGGCCCAGTGAACTGCAATGAGAAGATTGTGGTCCTCCTGCAACGCCTAAAACCTGAGATCAAGGATGTCACTGAGCAACTCAATCTGGTCACTACCTGGTTGCAGCTACAGATACCTCGGATAGAGGATGGGAATAATTTTGGCGTGGCTGTCCAGGAAAAGGTGTTTGAGCTGATGACCAACCTTCACACCAAGCTGGAAGGCGTCCACACGCAGATCTCCAAGTACTTCTCCGAGAGGGGGGACGCCGTGGCCAAAGCAGCCAA…	GAAGAAAGGGGACGAAGACGACAAAGGTCCCCCCTGTGGCCCAGTGAACTGCAATGAGAAGATTGTGGTCCTCCTGCAACGCCTAAAACCTGAGATCAAGGATGTCACTGAGCAACTCAATCTGGTCACTACCTGGTTGCAGCTACAGATACCTCGGATAGAGGATGGGAATAATTTTGGCGTGGCTGTCCAGGAAAAGGTGTTTGAGCTGATGACCAACCTTCACACCAAGCTGGAAGGCGTCCACACGCAGATCTCCAAGTACTTCTCCGAGAGGGGGGACGCCGTGGCCAAAGCAGCCAAGCAGCCCCACGTGGGTGACTATCGGCAGCTGGTGCACGAGCTGGACGAGGCGGAGTACCAGGAGATCCGTCTGATGGTCATGGAGATCCGAAATGC…
MSPL_RP1_hgx5321v1_pB66_A-273	5p	123203983	Mus musculus - Psme1	https://www.ncbi.nlm.nih.gov/nuccore/NM_011189.1	https://www.ncbi.nlm.nih.gov/gene/?term=19186		A	Psme1; [gi|6755211|ref|NM_011189.1| Mus musculus protease (prosome, macropain) 28 subunit, alpha (Psme1), mRNA]	267	No Data	IF	Sense		99.8	TGGCATGATGTATATAACTATCTATTCGATGATGAAGATACCCCACCAAACCCAAAAAAAGAGATCCTAGAACTAGCCATGGCCGCAGGGGCCACGAAGAAGAAAGGGGACGAAGACGACAAAGGTCCCCCCTGTGGCCCAGTGAACTGCAATGAGAAGATTGTGGTCCTCCTGCAACGCCTAAAACCTGAGATCAAGGATGTCACTGAGCAACTCAATCTGGTCACTACCTGGTTGCAGCTACAGATACCTCGGATAGAGGATGGGAATAATTTTGGCGTGGCTGTCCAGGAAAAGGTGTTTGAGCTGATGACCAACCTTCACACCAAGCTGGAAGGCTTCCACACGCAGATCTCCAAGTACTTCTCCGAGAGGGGTGACGCCGTGGCCAAAGCAGCC…	GAAGAAAGGGGACGAAGACGACAAAGGTCCCCCCTGTGGCCCAGTGAACTGCAATGAGAAGATTGTGGTCCTCCTGCAACGCCTAAAACCTGAGATCAAGGATGTCACTGAGCAACTCAATCTGGTCACTACCTGGTTGCAGCTACAGATACCTCGGATAGAGGATGGGAATAATTTTGGCGTGGCTGTCCAGGAAAAGGTGTTTGAGCTGATGACCAACCTTCACACCAAGCTGGAAGGCTTCCACACGCAGATCTCCAAGTACTTCTCCGAGAGGGGTGACGCCGTGGCCAAAGCAGCCAAGCAGCCCCACGTGGGTGACTATCGGCAGCTGGTGCACGAGCTGGACGAGGCGGAGTACCAGGAGATCCGTCTGATGGTCATGGAGATCCGAAATGC…
MSPL_RP1_hgx5321v1_pB66_A-243	5p	123203983	Mus musculus - Psme1	https://www.ncbi.nlm.nih.gov/nuccore/NM_011189.1	https://www.ncbi.nlm.nih.gov/gene/?term=19186		A	Psme1; [gi|6755211|ref|NM_011189.1| Mus musculus protease (prosome, macropain) 28 subunit, alpha (Psme1), mRNA]	267	No Data	IF	Sense		98.9	TGGATGATGTATATACTATCTATTCGATGATGAAGATACCCCACCAAACCCAAAAAAAGAGATCCTAGAAAAAGCCGTGGCCGCAGGGGCCACGAAGAAGAAAGGGGACGAAGACAACAAAGGTCCCCCCTGTGGCCCAGTGAACTGCAATGAGAAGATTGTGGTCCTCCTGCAACGCCTAAAACCTGAGATCAAGGATGTCACTGAGCAACTCAATCTGGTCACTACCTGGTTGCAGCTACAGATACCTCGGATAGAGGATGGGAATAATTTTGGCGTGGCTGTCCAGGAAAAGGTGTTTGAGCTGATGACCAACCTTCACACCAAGCTGGAAGGCTTCCACACGCAGATCTCCAAGTACTTCTCCGAGAGGGGTGACGCCGTGGCCAAAGCAGCCAA…	GAAGAAAGGGGACGAAGACAACAAAGGTCCCCCCTGTGGCCCAGTGAACTGCAATGAGAAGATTGTGGTCCTCCTGCAACGCCTAAAACCTGAGATCAAGGATGTCACTGAGCAACTCAATCTGGTCACTACCTGGTTGCAGCTACAGATACCTCGGATAGAGGATGGGAATAATTTTGGCGTGGCTGTCCAGGAAAAGGTGTTTGAGCTGATGACCAACCTTCACACCAAGCTGGAAGGCTTCCACACGCAGATCTCCAAGTACTTCTCCGAGAGGGGTGACGCCGTGGCCAAAGCAGCCAAGCAGCCCCACGTGGGTGACTATCGGCAGTTGTTTTCTCGAGCTGGACGAGGCGGAGTACCAGGAGATCCGTCTGATGGTCATGGAGATCCGAAATG…
MSPL_RP1_hgx5321v1_pB66_A-336	5p	123203983	Mus musculus - Psme1	https://www.ncbi.nlm.nih.gov/nuccore/NM_011189.1	https://www.ncbi.nlm.nih.gov/gene/?term=19186		A	Psme1; [gi|6755211|ref|NM_011189.1| Mus musculus protease (prosome, macropain) 28 subunit, alpha (Psme1), mRNA]	267	No Data	IF	Sense		98.3	TGGAATGATGTATATAACTATCTATTCGATGATGAAGATACCCCACCAAACCCAAAAAAAGAGATCCTAGAAAAAGGCATGGCCGCAGGGGCCACGAAGAAGAAAGGGGACGAAGACGACAAAGGTCCCCCCTGTGGCCCAGTGAACTGCAATGAGAAGATTGTGGTCCTCCTGCAACGCCTAAAACCTGAGATCAAGGATGTCACTGAGCAACTCAATCTGGTCACTACCTGGTTGCAGCTACAGATACCTCGGATAGAGGATGGGAATAATTTTGGCGTGGCTGTCCAGGAAAAGGTGTTTGAGCTGATGACCAACCTTCACACCAAGCTGGAAGGCTTCCACACGCAGATCTCCAAGTACTTCTCCGAGAGGGGTGACGCCGTGGCCAAAGCAGCC…	GAAGAAAGGGGACGAAGACGACAAAGGTCCCCCCTGTGGCCCAGTGAACTGCAATGAGAAGATTGTGGTCCTCCTGCAACGCCTAAAACCTGAGATCAAGGATGTCACTGAGCAACTCAATCTGGTCACTACCTGGTTGCAGCTACAGATACCTCGGATAGAGGATGGGAATAATTTTGGCGTGGCTGTCCAGGAAAAGGTGTTTGAGCTGATGACCAACCTTCACACCAAGCTGGAAGGCTTCCACACGCAGATCTCCAAGTACTTCTCCGAGAGGGGTGACGCCGTGGCCAAAGCAGCCAAGCAGCCCCACGTGGGTGACTATCGGCTTTTTGTTTTCTCGAGCTGGACGAGGCGGAGTACCAGGAGATCCGTCTGATGGTCATGGAGATCCGAAAT…
MSPL_RP1_hgx5321v1_pB66_A-335	5p	123203983	Mus musculus - Psme1	https://www.ncbi.nlm.nih.gov/nuccore/NM_011189.1	https://www.ncbi.nlm.nih.gov/gene/?term=19186		A	Psme1; [gi|6755211|ref|NM_011189.1| Mus musculus protease (prosome, macropain) 28 subunit, alpha (Psme1), mRNA]	267	No Data	IF	Sense		98.6	TGGATGATGTATATAACTATCTATTCGATGATGAAGATACCCCACCAAACCCAAAAAAAGAGATCCTAGAAAAGCCATGGCCGCAGGGGCCACGAAGAAGAAAGGGGACGAAGACGACAAAGGTCCCCCCTGTGGCCCAGTGAACTGCAATGAGAAGATTGTGGTCCTCCTGCAACGCCTAAAACCTGAGATCAAGGATGTCACTGAGCAACTCAATCTGGTCACTACCTGGTTGCAGCTACAGATACCTCGGATAGAGGATGGGAATAATTTTGGCGTGGCTGTCCAGGAAAAGGTGTTTGAGCTGATGACCAACCTTCACACCAAGCTGGAAGGCTTCCACACGCAGATCTCCAAGTACTTCTCCGAGAGGGGTGACGCCGTGGCCAAAGCAGCCAA…	GAAGAAAGGGGACGAAGACGACAAAGGTCCCCCCTGTGGCCCAGTGAACTGCAATGAGAAGATTGTGGTCCTCCTGCAACGCCTAAAACCTGAGATCAAGGATGTCACTGAGCAACTCAATCTGGTCACTACCTGGTTGCAGCTACAGATACCTCGGATAGAGGATGGGAATAATTTTGGCGTGGCTGTCCAGGAAAAGGTGTTTGAGCTGATGACCAACCTTCACACCAAGCTGGAAGGCTTCCACACGCAGATCTCCAAGTACTTCTCCGAGAGGGGTGACGCCGTGGCCAAAGCAGCCAAGCAGCCCCACGTGGGTGACTATCGGCAGTTTTTTGCTCGAGCTGGACGAGGCGGA
MSPL_RP1_hgx5321v1_pB66_A-118	5p	123203983	Mus musculus - Psme1	https://www.ncbi.nlm.nih.gov/nuccore/NM_011189.1	https://www.ncbi.nlm.nih.gov/gene/?term=19186		A	Psme1; [gi|6755211|ref|NM_011189.1| Mus musculus protease (prosome, macropain) 28 subunit, alpha (Psme1), mRNA]	267	No Data	IF	Sense		99.8	TGGATGATGTATATACTATCTATTCGATGATGAAGATACCCCACCAAACCCAAAAAAAGAGATCCTAGAACTAGCCATGGCCGCAGGGGCCACGAAGAAGAAAGGGGACGAAGACGACAAAGGTCCCCCCTGTGGCCCAGTGAACTGCAATGAGAAGATTGTGGTCCTCCTGCAACGCCTAAAACCTGAGATCAAGGATGTCACTGAGCAACTCAATCTGGTCACTACCTGGTTGCAGCTACAGATACCTCGGATAGAGGATGGGAATAATTTTGGCGTGGCTGTCCAGGAAAAGGTGTTTGAGCTGATGACCAACCTTCACACCAAGCTGGAAGGCTTCCACACGCAGATCTCCAAGTACTTCTCCGAGAGGGGTGACGCCGTGGCCAAAGCAGCCAA…	GAAGAAAGGGGACGAAGACGACAAAGGTCCCCCCTGTGGCCCAGTGAACTGCAATGAGAAGATTGTGGTCCTCCTGCAACGCCTAAAACCTGAGATCAAGGATGTCACTGAGCAACTCAATCTGGTCACTACCTGGTTGCAGCTACAGATACCTCGGATAGAGGATGGGAATAATTTTGGCGTGGCTGTCCAGGAAAAGGTGTTTGAGCTGATGACCAACCTTCACACCAAGCTGGAAGGCTTCCACACGCAGATCTCCAAGTACTTCTCCGAGAGGGGTGACGCCGTGGCCAAAGCAGCCAAGCAGCCCCACGTGGGTGACTATCGGCAGCTGGTGCACGAGCTGGACGAGGCGGAGTACCAGGAGATCCGTCTGATGGTCATGGAGATCCGAAATGC…
MSPL_RP1_hgx5321v1_pB66_A-97	5p	123203983	Mus musculus - Psme1	https://www.ncbi.nlm.nih.gov/nuccore/NM_011189.1	https://www.ncbi.nlm.nih.gov/gene/?term=19186		A	Psme1; [gi|6755211|ref|NM_011189.1| Mus musculus protease (prosome, macropain) 28 subunit, alpha (Psme1), mRNA]	267	No Data	IF	Sense		99.8	TATATACTATCTATTCGATGATGAGATACCCCACCAAACCCAAAAAAAGAGATCCTAGAACTAGCCATGGCCGCAGGGGCCACGAAGAAGAAAGGGGACGAAGACGACAAAGGTCCCCCCTGTGGCCCAGTGAACTGCAATGAGAAGATTGTGGTCCTCCTGCAACGCCTAAAACCTGAGATCAAGGATGTCACTGAGCAACTCAATCTGGTCACTACCTGGTTGCAGCTACAGATACCTCGGATAGAGGATGGGAATAATTTTGGCGTGGCTGTCCAGGAAAAGGTGTTTGAGCTGATGACCAACCTTCACACCAAGCTGGAAGGCTTCCACACGCAGATCTCCAAGTACTTCTCCGAGAGGGGTGACGCCGTGGCCAAAGCAGCCAAGCAGCCCCAC…	GAAGAAAGGGGACGAAGACGACAAAGGTCCCCCCTGTGGCCCAGTGAACTGCAATGAGAAGATTGTGGTCCTCCTGCAACGCCTAAAACCTGAGATCAAGGATGTCACTGAGCAACTCAATCTGGTCACTACCTGGTTGCAGCTACAGATACCTCGGATAGAGGATGGGAATAATTTTGGCGTGGCTGTCCAGGAAAAGGTGTTTGAGCTGATGACCAACCTTCACACCAAGCTGGAAGGCTTCCACACGCAGATCTCCAAGTACTTCTCCGAGAGGGGTGACGCCGTGGCCAAAGCAGCCAAGCAGCCCCACGTGGGTGACTATCGGCAGCTGGTGCACGAGCTGGACGAGGCGGAGTACCAGGAGATCCGTCTGATGGTCATGGAGATCCGAAATGC…
MSPL_RP1_hgx5321v1_pB66_A-94	5p	123203983	Mus musculus - Psme1	https://www.ncbi.nlm.nih.gov/nuccore/NM_011189.1	https://www.ncbi.nlm.nih.gov/gene/?term=19186		A	Psme1; [gi|6755211|ref|NM_011189.1| Mus musculus protease (prosome, macropain) 28 subunit, alpha (Psme1), mRNA]	267	No Data	IF	Sense		98.8	TGGATGATGTATATAACTATCTATTCGATGATGAAGATACCCCACCAAACCCAAAAAAAGAGATCCTAGAAACGCCATGGCCGCAGGGGCCACGAAGAAGAAAGGGGACGAAGACGACAAAGGTCCCCCCTGTGGCCCAGTGAACTGCAATGAGAAGATTGTGGTCCTCCTGCAACGCCTAAAACCTGAGATCAAGGATGTCACTGAGCAACTCAATCTGGTCACTACCTGGTTGCAGCTACAGATACCTCGGATAGAGGATGGGAATAATTTTGGCGTGGCTGTCCAGGAAAAGGTGTTTGAGCTGATGACCAACCTTCACACCAAGCTGGAAGGCTTCCACACGCAGATCTCCAAGTACTTCTCCGAGAGGGGTGACGCCGTGGCCAAAGCAGCCAA…	GAAGAAAGGGGACGAAGACGACAAAGGTCCCCCCTGTGGCCCAGTGAACTGCAATGAGAAGATTGTGGTCCTCCTGCAACGCCTAAAACCTGAGATCAAGGATGTCACTGAGCAACTCAATCTGGTCACTACCTGGTTGCAGCTACAGATACCTCGGATAGAGGATGGGAATAATTTTGGCGTGGCTGTCCAGGAAAAGGTGTTTGAGCTGATGACCAACCTTCACACCAAGCTGGAAGGCTTCCACACGCAGATCTCCAAGTACTTCTCCGAGAGGGGTGACGCCGTGGCCAAAGCAGCCAAGCAGCCCCACGTGGGTGACTATCGGCAGTTTGGTTTACGAGCTGGACGAGGCGGAGTACCAGGAGATCCGTCTGATGGTCATGGAGATCCGAAATG…
MSPL_RP1_hgx5321v1_pB66_A-92	5p 3p	123203983	Mus musculus - Psme1	https://www.ncbi.nlm.nih.gov/nuccore/NM_011189.1	https://www.ncbi.nlm.nih.gov/gene/?term=19186		A	Psme1; [gi|6755211|ref|NM_011189.1| Mus musculus protease (prosome, macropain) 28 subunit, alpha (Psme1), mRNA]	267	892	IF	Sense		99.5 / 99.7	GTATATACTATCTATTCGATGATGAGATACCCCACCAAACCCAAAAAAAGAGATCCTAGAACAAGCCATGGCCGCAGGGGCCACGAAGAAGAAAGGGGACGAAGACGACAAAGGTCCCCCCTGTGGCCCAGTGAACTGCAATGAGAAGATTGTGGTCCTCCTGCAACGCCTAAAACCTGAGATCAAGGATGTCACTGAGCAACTCAATCTGGTCACTACCTGGTTGCAGCTACAGATACCTCGGATAGAGGATGGGAATAATTTTGGCGTGGCTGTCCAGGAAAAGGTGTTTGAGCTGATGACCAACCTTCACACCAAGCTGGAAGGCTTCCACACGCAGATCTCCAAGTACTTCTCCGAGAGGGGTGACGCCGTGGCCAAAGCAGCCAAGCAGCCCCA…	GAAGAAAGGGGACGAAGACGACAAAGGTCCCCCCTGTGGCCCAGTGAACTGCAATGAGAAGATTGTGGTCCTCCTGCAACGCCTAAAACCTGAGATCAAGGATGTCACTGAGCAACTCAATCTGGTCACTACCTGGTTGCAGCTACAGATACCTCGGATAGAGGATGGGAATAATTTTGGCGTGGCTGTCCAGGAAAAGGTGTTTGAGCTGATGACCAACCTTCACACCAAGCTGGAAGGCTTCCACACGCAGATCTCCAAGTACTTCTCCGAGAGGGGTGACGCCGTGGCCAAAGCAGCCAAGCAGCCCCACGTGGGTGACTATCGGCAGCTTTGTGCACGAGCTGGACGAGGCGGAGTACCAGGAGATCCGTCTGATGGTCATGGAGATCCGAAATG…	GATCTACGATTCTAGATCAGGGTTTTCCCAGTCACGACGTTGTAAAACGACGGCCAGTGAATTGTAATACGACTCACTATAGGGCGAATTGGGTACCGGGCCTCTAGACACTAGCTACTCGAGGGGCCCCAGGGGCCACGAAGGCAACTATGTATTTATTGTGTTTGGGAGGCAGAGTGAGGGAGAAACCCCAGCCAGTAGGAAGAAGACTGCGTCCAGTCTAGAGTTCCTGGTGAAAAGCAGGAAGGTTTCTGCTATACCCATCACAGAATGAGAGAGGGGGCTCAATAGATCATTCCCTTGGTTTCTCCACGGGGCTTCTTGAGCTTCTCAAAGTTCTTCAGGATGATGTCATATAACACAGCATAAGCATTTCGGATCTCCATGACCATCAAACGG…	CGTGGGTGACTATCGGCAGCTGGTGCACGAGCTGGACGAGGCGGAGTACCAGGAGATCCGTTTGATGGTCATGGAGATCCGAAATGCTTATGCTGTGTTATATGACATCATCCTGAAGAACTTTGAGAAGCTCAAGAAGCCCCGTGGAGAAACCAAGGGAATGATCTATTGAGCCCCCTCTCTCATTCTGTGATGGGTATAGCAGAAACCTTCCTGCTTTTCACCAGGAACTCTAGACTGGACGCAGTCTTCTTCCTACTGGCTGGGGTTTCTCCCTCACTCTGCCTCCCAAACACAATAAATACATAGTTGCC	GAAGAAAGGGGACGAAGACGACAAAGGTCCCCCCTGTGGCCCAGTGAACTGCAATGAGAAGATTGTGGTCCTCCTGCAACGCCTAAAACCTGAGATCAAGGATGTCACTGAGCAACTCAATCTGGTCACTACCTGGTTGCAGCTACAGATACCTCGGATAGAGGATGGGAATAATTTTGGCGTGGCTGTCCAGGAAAAGGTGTTTGAGCTGATGACCAACCTTCACACCAAGCTGGAAGGCTTCCACACGCAGATCTCCAAGTACTTCTCCGAGAGGGGTGACGCCGTGGCCAAAGCAGCCAAGCAGCCCCACGTGGGTGACTATCGGCAGCTGGTGCACGAGCTGGACGAGGCGGAGTACCAGGAGATCCGTCTGATGGTCATGGAGATCCGAAATGC…
MSPL_RP1_hgx5321v1_pB66_A-82	5p	123203983	Mus musculus - Psme1	https://www.ncbi.nlm.nih.gov/nuccore/NM_011189.1	https://www.ncbi.nlm.nih.gov/gene/?term=19186		A	Psme1; [gi|6755211|ref|NM_011189.1| Mus musculus protease (prosome, macropain) 28 subunit, alpha (Psme1), mRNA]	267	No Data	IF	Sense		99.5	TGGGGATGATGTATATAACTATCTATTCGATGATGAAGATACCCCACCAAACCCAAAAAAAGAGATCCTAGAAAAGCCATGGCCGCAGGGGCCACGAAGAAGAAAGGGGACGAAGACGACAAAGGTCCCCCCTGTGGCCCAGTGAACTGCAATGAGAAGATTGTGGTCCTCCTGCAACGCCTAAAACCTGAGATCAAGGATGTCACTGAGCAACTCAATCTGGTCACTACCTGGTTGCAGCTACAGATACCTCGGATAGAGGATGGGAATAATTTTGGCGTGGCTGTCCAGGAAAAGGTGTTTGAGCTGATGACCAACCTTCACACCAAGCTGGAAGGCTTCCACACGCAGATCTCCAAGTACTTCTCCGAGAGGGGTGACGCCGTGGCCAAAGCAGCC…	GAAGAAAGGGGACGAAGACGACAAAGGTCCCCCCTGTGGCCCAGTGAACTGCAATGAGAAGATTGTGGTCCTCCTGCAACGCCTAAAACCTGAGATCAAGGATGTCACTGAGCAACTCAATCTGGTCACTACCTGGTTGCAGCTACAGATACCTCGGATAGAGGATGGGAATAATTTTGGCGTGGCTGTCCAGGAAAAGGTGTTTGAGCTGATGACCAACCTTCACACCAAGCTGGAAGGCTTCCACACGCAGATCTCCAAGTACTTCTCCGAGAGGGGTGACGCCGTGGCCAAAGCAGCCAAGCAGCCCCACGTGGGTGACTATCGGCAGCTGGTTTTCGAGCTGGACGAGGCGGAGTACCAGGAGATCCGTCTGATGGTCATGGAGATCCGAAATGC…
MSPL_RP1_hgx5321v1_pB66_A-58	5p	123203983	Mus musculus - Psme1	https://www.ncbi.nlm.nih.gov/nuccore/NM_011189.1	https://www.ncbi.nlm.nih.gov/gene/?term=19186		A	Psme1; [gi|6755211|ref|NM_011189.1| Mus musculus protease (prosome, macropain) 28 subunit, alpha (Psme1), mRNA]	267	No Data	IF	Sense		98.4	TGCATGATGTATATACTATCTATTCGATGATGAAGATACCCCACCAAACCCAAAAAAAGAGATCCTAGAATAGCCATGGCCGCAGGGGCCACGAAGAAGAAAGGGGACGAAGACGACAAAGGTCCCCCCTGTGGCCCAGTGAACTGCAATGAGAAGATTGTGGTCCTCCTGCAACGCCTAAAACCTGAGATCAAGGATGTCACTGAGCAACTCAATCTGGTCACTACCTGGTTGCAGCTACAGATACCTCGGATAGAGGATGGGAATAATTTTGGCGTGGCTGTCCAGGAAAAGGTGTTTGAGCTGATGACCAACCTTCACACCAAGCTGGAAGGCTTCCACACGCAGATCTCCAAGTACTTCTCCGAGAGGGGTGACGCCGTGGCCAAAGCAGCCAAG…	GAAGAAAGGGGACGAAGACGACAAAGGTCCCCCCTGTGGCCCAGTGAACTGCAATGAGAAGATTGTGGTCCTCCTGCAACGCCTAAAACCTGAGATCAAGGATGTCACTGAGCAACTCAATCTGGTCACTACCTGGTTGCAGCTACAGATACCTCGGATAGAGGATGGGAATAATTTTGGCGTGGCTGTCCAGGAAAAGGTGTTTGAGCTGATGACCAACCTTCACACCAAGCTGGAAGGCTTCCACACGCAGATCTCCAAGTACTTCTCCGAGAGGGGTGACGCCGTGGCCAAAGCAGCCAAGCAGCCCCACGTGGGTGACTATCGGCAGTTTTGTTTTTTGAGCTGGACGAGGCGGAGTACCAGGAGATCCGTCTGATGGTCATGGAGATCCGAAAT…
MSPL_RP1_hgx5321v1_pB66_A-201	5p	123203983	Mus musculus - Psme1	https://www.ncbi.nlm.nih.gov/nuccore/NM_011189.1	https://www.ncbi.nlm.nih.gov/gene/?term=19186		A	Psme1; [gi|6755211|ref|NM_011189.1| Mus musculus protease (prosome, macropain) 28 subunit, alpha (Psme1), mRNA]	267	No Data	IF	Sense		99.4	TGGATGATGTATATAACTATCTATTCGATGATGAAGATACCCCACCAAACCCAAAAAAAGAGATCCTAGAACTAGCCATGGCCGCAGGGGCCACGAAGAAGAAAGGGGACGAAGACGACAAAGGTCCCCCCTGTGGCCCAGTGAACTGCAATGAGAAGATTGTGGTCCTCCTGCAACGCCTAAAACCTGAGATCAAGGATGTCACTGAGCAACTCAATCTGGTCACTACCTGGTTGCAGCTACAGATACCTCGGATAGAGGATGGGAATAATTTTGGCGTGGCTGTCCAGGAAAAGGTGTTTGAGCTGATGACCAACCTTCACACCAAGCTGGAAGGCTTCCACACGCAGATCTCCAAGTACTTCTCCGAGAGGGGTGACGCCGTGGCCAAAGCAGCCA…	GAAGAAAGGGGACGAAGACGACAAAGGTCCCCCCTGTGGCCCAGTGAACTGCAATGAGAAGATTGTGGTCCTCCTGCAACGCCTAAAACCTGAGATCAAGGATGTCACTGAGCAACTCAATCTGGTCACTACCTGGTTGCAGCTACAGATACCTCGGATAGAGGATGGGAATAATTTTGGCGTGGCTGTCCAGGAAAAGGTGTTTGAGCTGATGACCAACCTTCACACCAAGCTGGAAGGCTTCCACACGCAGATCTCCAAGTACTTCTCCGAGAGGGGTGACGCCGTGGCCAAAGCAGCCAAGCAGCCCCACGTGGGTGACTATCGGCAGCTGGTGCACGAGCTGGACGAGGCGGAGTACCAGGAGATCCGTCTGATGGTCATGGAGATCCGAAATGC…
MSPL_RP1_hgx5321v1_pB66_A-168	5p 3p	123203983	Mus musculus - Psme1	https://www.ncbi.nlm.nih.gov/nuccore/NM_011189.1	https://www.ncbi.nlm.nih.gov/gene/?term=19186		A	Psme1; [gi|6755211|ref|NM_011189.1| Mus musculus protease (prosome, macropain) 28 subunit, alpha (Psme1), mRNA]	267	892	IF	Sense		99.7 / 99.5	TGGAATGATGTATATACTATCTATTCGATGATGAAGATACCCCACCAAACCCAAAAAAAGAGATCCTAGAAAAGCCATGGCCGCAGGGGCCACGAAGAAGAAAGGGGACGAAGACGACAAAGGTCCCCCCTGTGGCCCAGTGAACTGCAATGAGAAGATTGTGGTCCTCCTGCAACGCCTAAAACCTGAGATCAAGGATGTCACTGAGCAACTCAATCTGGTCACTACCTGGTTGCAGCTACAGATACCTCGGATAGAGGATGGGAATAATTTTGGCGTGGCTGTCCAGGAAAAGGTGTTTGAGCTGATGACCAACCTTCACACCAAGCTGGAAGGCTTCCACACGCAGATCTCCAAGTACTTCTCCGAGAGGGGTGACGCCGTGGCCAAAGCAGCCAA…	GAAGAAAGGGGACGAAGACGACAAAGGTCCCCCCTGTGGCCCAGTGAACTGCAATGAGAAGATTGTGGTCCTCCTGCAACGCCTAAAACCTGAGATCAAGGATGTCACTGAGCAACTCAATCTGGTCACTACCTGGTTGCAGCTACAGATACCTCGGATAGAGGATGGGAATAATTTTGGCGTGGCTGTCCAGGAAAAGGTGTTTGAGCTGATGACCAACCTTCACACCAAGCTGGAAGGCTTCCACACGCAGATCTCCAAGTACTTCTCCGAGAGGGGTGACGCCGTGGCCAAAGCAGCCAAGCAGCCCCACGTGGGTGACTATCGGCAGTTT	TGTTCTACGATTCTAGATCAGGGTTTTCCCAGTCACGACGTTGTAAAACGACGGCCAGTGAATTGTAATACGACTCACTATAGGGCGAATTGGGTACCGGGCCTCTAGACACTAGCTACTCGAGGGGCCCCAGGGGCCACGAAGGCAACTATGTATTTATTGTGTTTGGGAGGCAGAGTGAGGGAGAAACCCCAGCCAGTAGGAAGAAGACTGCGTCCAGTCTAGAGTTCCTGGTGAAAAGCAGGAAGGTTTCTGCTATACCCATCACAGAATGAGAGAGGGGGCTCAATAGATCATTCCCTTGGTTTCTCCACGGGGCTTCTTGAGCTTCTCAAAGTTCTTCAGGATGATGTCATATAACACAGCATAAGCATTTCGGATCTCCATGACCATCAGACG…	AAGATTGTGGTCCTCTGCAACGCCTAAAACTGAGATCAAGGATGTCACTGAGCAACTCAATCTGGTCACTACCTGGTTGCAGCTACAGATACTCTCGGATAGAGGATGGGAATAATTTTGGCGTGGCTGTCCAGGAAAAGGTGTTTGAGCTGATGACCAACCTTCACACCAAGCTGGAAGGCTTCCACACGCAGATCTCCAAGTACTTCTCCGAGAGGGGTGACGCCGTGGCCAAAGCAGCCAAGCAGCCCCACGTGGGTGACTATCGGCAGCTGGTGCACGAGCTGGACGAGGCGGAGTACCAGGAGATCCGTCTGATGGTCATGGAGATCCGAAATGCTTATGCTGTGTTATATGACATCATCCTGAAGAACTTTGAGAAGCTCAAGAAGCCCCGTG…	GAAGAAAGGGGACGAAGACGACAAAGGTCCCCCCTGTGGCCCAGTGAACTGCAATGAGAAGATTGTGGTCCTCCTGCAACGCCTAAAACCTGAGATCAAGGATGTCACTGAGCAACTCAATCTGGTCACTACCTGGTTGCAGCTACAGATACCTCGGATAGAGGATGGGAATAATTTTGGCGTGGCTGTCCAGGAAAAGGTGTTTGAGCTGATGACCAACCTTCACACCAAGCTGGAAGGCTTCCACACGCAGATCTCCAAGTACTTCTCCGAGAGGGGTGACGCCGTGGCCAAAGCAGCCAAGCAGCCCCACGTGGGTGACTATCGGCAGCTGGTGCACGAGCTGGACGAGGCGGAGTACCAGGAGATCCGTCTGATGGTCATGGAGATCCGAAATGC…
MSPL_RP1_hgx5321v1_pB66_A-166	5p	123203983	Mus musculus - Psme1	https://www.ncbi.nlm.nih.gov/nuccore/NM_011189.1	https://www.ncbi.nlm.nih.gov/gene/?term=19186		A	Psme1; [gi|6755211|ref|NM_011189.1| Mus musculus protease (prosome, macropain) 28 subunit, alpha (Psme1), mRNA]	267	No Data	IF	Sense		99.8	TGGCATGATGTATATAACTATCTATTCGATGATGAAGATACCCCACCAAACCCAAAAAAAGAGATCCTAGAACTAGCCATGGCCGCAGGGGCCACGAAGAAGAAAGGGGACGAAGACGACAAAGGTCCCCCCTGTGGCCCAGTGAACTGCAATGAGAAGATTGTGGTCCTCCTGCAACGCCTAAAACCTGAGATCAAGGATGTCACTGAGCAACTCAATCTGGTCACTACCTGGTTGCAGCTACAGATACCTCGGATAGAGGATGGGAATAATTTTGGCGTGGCTGTCCAGGAAAAGGTGTTTGAGCTGATGACCAACCTTCACACCAAGCTGGAAGGCTTCCACACGCAGATCTCCAAGTACTTCTCCGAGAGGGGTGACGCCGTGGCCAAAGCAGCC…	GAAGAAAGGGGACGAAGACGACAAAGGTCCCCCCTGTGGCCCAGTGAACTGCAATGAGAAGATTGTGGTCCTCCTGCAACGCCTAAAACCTGAGATCAAGGATGTCACTGAGCAACTCAATCTGGTCACTACCTGGTTGCAGCTACAGATACCTCGGATAGAGGATGGGAATAATTTTGGCGTGGCTGTCCAGGAAAAGGTGTTTGAGCTGATGACCAACCTTCACACCAAGCTGGAAGGCTTCCACACGCAGATCTCCAAGTACTTCTCCGAGAGGGGTGACGCCGTGGCCAAAGCAGCCAAGCAGCCCCACGTGGGTGACTATCGGCAGCTGGTGCACGAGCTGGACGAGGCGGAGTACCAGGAGATCCGTCTGATGGTCATGGAGATCCGAAATGC…
MSPL_RP1_hgx5321v1_pB66_A-247	5p 3p	123203983	Mus musculus - Psme1	https://www.ncbi.nlm.nih.gov/nuccore/NM_011189.1	https://www.ncbi.nlm.nih.gov/gene/?term=19186		A	Psme1; [gi|6755211|ref|NM_011189.1| Mus musculus protease (prosome, macropain) 28 subunit, alpha (Psme1), mRNA]	285	881	IF	Sense		99.8 / 99.1	TGGATGATGTATATACTATCTATTCGATGATGAAGATACCCCACCAAACCCAAAAAAAGAGATCCTAGAACTAGCCATGGCCGCAGGGGCCACGAACGACAAAGGTCCCCCCTGTGGCCCAGTGAACTGCAATGAGAAGATTGTGGTCCTCCTGCAACGCCTAAAACCTGAGATCAAGGATGTCACTGAGCAACTCAATCTGGTCACTACCTGGTTGCAGCTACAGATACCTCGGATAGAGGATGGGAATAATTTTGGCGTGGCTGTCCAGGAAAAGGTGTTTGAGCTGATGACCAACCTTCACACCAAGCTGGAAGGCTTCCACACGCAGATCTCCAAGTACTTCTCCGAGAGGGGTGACGCCGTGGCCAAAGCAGCCAAGCAGCCCCACGTGGGTGA…	CGACAAAGGTCCCCCCTGTGGCCCAGTGAACTGCAATGAGAAGATTGTGGTCCTCCTGCAACGCCTAAAACCTGAGATCAAGGATGTCACTGAGCAACTCAATCTGGTCACTACCTGGTTGCAGCTACAGATACCTCGGATAGAGGATGGGAATAATTTTGGCGTGGCTGTCCAGGAAAAGGTGTTTGAGCTGATGACCAACCTTCACACCAAGCTGGAAGGCTTCCACACGCAGATCTCCAAGTACTTCTCCGAGAGGGGTGACGCCGTGGCCAAAGCAGCCAAGCAGCCCCACGTGGGTGACTATCGGCAGCTGGTGCACGAGCTGGACGAGGCGGAGTACCAGGAGATCCGTCTGATGGTCATGGAGATCCGAAATGCTTATGCTGTGTTATATGA…	TTGGATCTACGATTCTAGATCAGGGTTTTCCCAGTCACGACGTTGTAAAACGACGGCCAGTGAATTGTAATACGACTCACTATAGGGCGAATTGGGTACCGGGCCTCTAGACACTAGCTACTCGAGGGGCCCCAGGGGCCACGAAATTTATTGTGTTTGGGAGGCAGAGTGAGGGAGAAACCCCAGCCAGTAGGAAGAAGACTGCGTCCAGTCTAGAGTTCCTGGTGAAAAGCAGGAAGGTTTCTGCTATACCCATCACAGAATGAGAGAGGGGGCTCAATAGATCATTCCCTTGGTTTCTCCACGGGGCTTCTTGAGCTTCTCAAAGTTCTTCAGGATGATGTCATATAACACAGCATAAGCATTTCGGATCTCCATGACCATCAAACGGATCTCCTG…	TGCAACGCCTAAAACGTGAGATCAAGGGATGTCACTGAGCAACTCAATCTGGTCACTACCTGGTTGCAGCTACAGATACCTCGGATAGAGGATGGGAATAATTTTTGGCGTGGCTGTCCAGGAAAAAGGTGTTTGAGCTGATGACCAACCTTCACACCAAGCTGGAAGGCTTCCACACGCAGATCTCCAAGTACTTCTCCGAGAGGGGTGACGCCGTGGCCAAAGCAGCCAAGCAGCCCCACGTGGGTGACTATCGGCAGCTGGTGCACGAGCTGGACGAGGCGGAGTACCAGGAGATCCGTTTGATGGTCATGGAGATCCGAAATGCTTATGCTGTGTTATATGACATCATCCTGAAGAACTTTGAGAAGCTCAAGAAGCCCCGTGGAGAAACCAAGG…	CGACAAAGGTCCCCCCTGTGGCCCAGTGAACTGCAATGAGAAGATTGTGGTCCTCCTGCAACGCCTAAAACCTGAGATCAAGGATGTCACTGAGCAACTCAATCTGGTCACTACCTGGTTGCAGCTACAGATACCTCGGATAGAGGATGGGAATAATTTTGGCGTGGCTGTCCAGGAAAAGGTGTTTGAGCTGATGACCAACCTTCACACCAAGCTGGAAGGCTTCCACACGCAGATCTCCAAGTACTTCTCCGAGAGGGGTGACGCCGTGGCCAAAGCAGCCAAGCAGCCCCACGTGGGTGACTATCGGCAGCTGGTGCACGAGCTGGACGAGGCGGAGTACCAGGAGATCCGTCTGATGGTCATGGAGATCCGAAATGCTTATGCTGTGTTATATGA…
MSPL_RP1_hgx5321v1_pB66_A-132	5p 3p	123203983	Mus musculus - Psme1	https://www.ncbi.nlm.nih.gov/nuccore/NM_011189.1	https://www.ncbi.nlm.nih.gov/gene/?term=19186		A	Psme1; [gi|6755211|ref|NM_011189.1| Mus musculus protease (prosome, macropain) 28 subunit, alpha (Psme1), mRNA]	285	881	IF	Sense		99.8 / 99.8	TGATGATGTATATAACTATCTATTCGATGATGAAGATACCCCACCAAACCCAAAAAAAGAGATCCTAGAACAAACCATGGCCGCAGGGGCCACGAACGACAAAGGTCCCCCCTGTGGCCCAGTGAACTGCAATGAGAAGATTGTGGTCCTCCTGCAACGCCTAAAACCTGAGATCAAGGATGTCACTGAGCAACTCAATCTGGTCACTACCTGGTTGCAGCTACAGATACCTCGGATAGAGGATGGGAATAATTTTGGCGTGGCTGTCCAGGAAAAGGTGTTTGAGCTGATGACCAACCTTCACACCAAGCTGGAAGGCTTCCACACGCAGATCTCCAAGTACTTCTCCGAGAGGGGTGACGCCGTGGCCAAAGCAGCCAAGCAGCCCCACGTGGGTGA…	CGACAAAGGTCCCCCCTGTGGCCCAGTGAACTGCAATGAGAAGATTGTGGTCCTCCTGCAACGCCTAAAACCTGAGATCAAGGATGTCACTGAGCAACTCAATCTGGTCACTACCTGGTTGCAGCTACAGATACCTCGGATAGAGGATGGGAATAATTTTGGCGTGGCTGTCCAGGAAAAGGTGTTTGAGCTGATGACCAACCTTCACACCAAGCTGGAAGGCTTCCACACGCAGATCTCCAAGTACTTCTCCGAGAGGGGTGACGCCGTGGCCAAAGCAGCCAAGCAGCCCCACGTGGGTGACTATCGGCAGCTGGTGCACGAGCTGGACGATGCGGAGTACCAGGAGATCCGTCTGATGGTCATGGAGATCCGAAATGCTTATGCTGTGTTATATGA…	TGGTTCTACGATTCTAGATCAGGGTTTTCCCAGTCACGACGTTGTAAAACGACGGCCAGTGAATTGTAATACGACTCACTATAGGGCGAATTGGGTACCGGGCCTCTAGACACTAGCTACTCGAGGGGCCCCAGGGGCCACGAAATTTATTGTGTTTGGGAGGCAGAGTGAGGGAGAAACCCCAGCCAGTAGGAAGAAGACTGCGTCCAGTCTAGAGTTCCTGGTGAAAAGCAGGAAGGTTTCTGCTATACCCATCACAGAATGAGAGAGGGGGCTCAATAGATCATTCCCTTGGTTTCTCCACGGGGCTTCTTGAGCTTCTCAAAGTTCTTCAGGATGATGTCATATAACACAGCATAAGCATTTCGGATCTCCATGACCATCAGACGGATCTCCTGG…	GTGGCCCAGTGAACTGCAATGAGAAGATTGTGGTCCTCCTGCAACGCCTAAAACTGAGATCAAGGATGTCACTGAGCAACTCAATCTGGTCACTACCTGGTTGCAGCTACAGATACCTCGGATAGAGGATGGGAATAATTTTGGCGTGGCTGTCCAGGAAAAGGTGTTTGAGCTGATGACCAACCTTCACACCAAGCTGGAAGGCTTCCACACGCAGATCTCCAAGTACTTCTCCGAGAGGGGTGACGCCGTGGCCAAAGCAGCCAAGCAGCCCCACGTGGGTGACTATCGGCAGCTGGTGCACGAGCTGGACGAGGCGGAGTACCAGGAGATCCGTCTGATGGTCATGGAGATCCGAAATGCTTATGCTGTGTTATATGACATCATCCTGAAGAACTT…	CGACAAAGGTCCCCCCTGTGGCCCAGTGAACTGCAATGAGAAGATTGTGGTCCTCCTGCAACGCCTAAAACCTGAGATCAAGGATGTCACTGAGCAACTCAATCTGGTCACTACCTGGTTGCAGCTACAGATACCTCGGATAGAGGATGGGAATAATTTTGGCGTGGCTGTCCAGGAAAAGGTGTTTGAGCTGATGACCAACCTTCACACCAAGCTGGAAGGCTTCCACACGCAGATCTCCAAGTACTTCTCCGAGAGGGGTGACGCCGTGGCCAAAGCAGCCAAGCAGCCCCACGTGGGTGACTATCGGCAGCTGGTGCACGAGCTGGACGAGGCGGAGTACCAGGAGATCCGTCTGATGGTCATGGAGATCCGAAATGCTTATGCTGTGTTATATGA…
MSPL_RP1_hgx5321v1_pB66_A-172	5p 3p	123203983	Mus musculus - Psme1	https://www.ncbi.nlm.nih.gov/nuccore/NM_011189.1	https://www.ncbi.nlm.nih.gov/gene/?term=19186		A	Psme1; [gi|6755211|ref|NM_011189.1| Mus musculus protease (prosome, macropain) 28 subunit, alpha (Psme1), mRNA]	285	881	IF	Sense		98.2 / 99.8	TGGATGGATGTATATAACTATCTATTCGATGATGAAGATACCCCACCAAACCCAAAAAAAGAGATCCTAGAACAAGACATGGCCGCAGGGGCCACGAACGACAAAGGTCCCCCCTGTGGCCCAGTGAACTGCAATGAGAAGATTGTGGTCCTCCTGCAACGCCTAAAACCTGAGATCAAGGATGTCACTGAGCAACTCAATCTGGTCACTACCTGGTTGCAGCTACAGATACCTCGGATAGAGGATGGGAATAATTTTGGCGTGGCTGTCCAGGAAAAGGTGTTTGAGCTGATGACCAACCTTCACACCAAGCTGGAAGGCTTCCACACGCAGATCTCCAAGTACTTCTCCGAGAGGGGTGACGCCGTGGCCAAAGCAGCCAAGCAGCCCCACGTGGGT…	CGACAAAGGTCCCCCCTGTGGCCCAGTGAACTGCAATGAGAAGATTGTGGTCCTCCTGCAACGCCTAAAACCTGAGATCAAGGATGTCACTGAGCAACTCAATCTGGTCACTACCTGGTTGCAGCTACAGATACCTCGGATAGAGGATGGGAATAATTTTGGCGTGGCTGTCCAGGAAAAGGTGTTTGAGCTGATGACCAACCTTCACACCAAGCTGGAAGGCTTCCACACGCAGATCTCCAAGTACTTCTCCGAGAGGGGTGACGCCGTGGCCAAAGCAGCCAAGCAGCCCCACGTGGGTGACTATCGGCAGCTGGTGCACGAGCTGGATTATTTTGTTAGTACCAGGAGATCCGTCTGATGGTCATGGAGATCCGAAATGCTTATGCTGTGTTATAT…	TAGAATCAACGATTCTAGATCAGGGTTTTCCCAGTCACGACGTTGTAAAACGACGGCCAGTGAATTGTAATACGACTCACTATAGGGCGAATTGGGTACCGGGCCTCTAGACACTAGCTACTCGAGGGGCCCCAGGGGCCACGAAATTTATTGTGTTTGGGAGGCAGAGTGAGGGAGAAACCCCAGCCAGTAGGAAGAAGACTGCGTCCAGTCTAGAGTTCCTGGTGAAAAGCAGGAAGGTTTCTGCTATACCCATCACAGAATGAGAGAGGGGGCTCAATAGATCATTCCCTTGGTTTCTCCACGGGGCTTCTTGAGCTTCTCAAAGTTCTTCAGGATGATGTCATATAACACAGCATAAGCATTTCGGATCTCCATGACCATCAGACGGATCTCCTG…	GCAATGAGAAGATTGTGGTCCTCTGCAACGCCTAAAACCTGAGATCAAGGATGTCACTGAGCAACTCAATCTGGTCACTACCTGGTTGCAGCTACAGATACCTCGGATAGAGGATGGGAATAATTTTGGCGTGGCTGTCCAGGAAAAGGTGTTTGAGCTGATGACCAACCTTCACACCAAGCTGGAAGGCTTCCACACGCAGATCTCCAAGTACTTCTCCGAGAGGGGTGACGCCGTGGCCAAAGCAGCCAAGCAGCCCCACGTGGGTGACTATCGGCAGCTGGTGCACGAGCTGGACGAGGCGGAGTACCAGGAGATCCGTCTGATGGTCATGGAGATCCGAAATGCTTATGCTGTGTTATATGACATCATCCTGAAGAACTTTGAGAAGCTCAAGAA…	CGACAAAGGTCCCCCCTGTGGCCCAGTGAACTGCAATGAGAAGATTGTGGTCCTCCTGCAACGCCTAAAACCTGAGATCAAGGATGTCACTGAGCAACTCAATCTGGTCACTACCTGGTTGCAGCTACAGATACCTCGGATAGAGGATGGGAATAATTTTGGCGTGGCTGTCCAGGAAAAGGTGTTTGAGCTGATGACCAACCTTCACACCAAGCTGGAAGGCTTCCACACGCAGATCTCCAAGTACTTCTCCGAGAGGGGTGACGCCGTGGCCAAAGCAGCCAAGCAGCCCCACGTGGGTGACTATCGGCAGCTGGTGCACGAGCTGGACGAGGCGGAGTACCAGGAGATCCGTCTGATGGTCATGGAGATCCGAAATGCTTATGCTGTGTTATATGA…
MSPL_RP1_hgx5321v1_pB66_A-164	5p 3p	123203983	Mus musculus - Psme1	https://www.ncbi.nlm.nih.gov/nuccore/NM_011189.1	https://www.ncbi.nlm.nih.gov/gene/?term=19186		A	Psme1; [gi|6755211|ref|NM_011189.1| Mus musculus protease (prosome, macropain) 28 subunit, alpha (Psme1), mRNA]	285	881	IF	Sense		98.8 / 100.0	TGGAATGGATGTATATAACTATCTATTCGATGATGAAGATACCCCACCAAACCCAAAAAAAGAGATCCTAGAACAAGCCATGGCCGCAGGGGCCACGAACGACAAAGGTCCCCCCTGTGGCCCAGTGAACTGCAATGAGAAGATTGTGGTCCTCCTGCAACGCCTAAAACCTGAGATCAAGGATGTCACTGAGCAACTCAATCTGGTCACTACCTGGTTGCAGCTACAGATACCTCGGATAGAGGATGGGAATAATTTTGGCGTGGCTGTCCAGGAAAAGGTGTTTGAGCTGATGACCAACCTTCACACCAAGCTGGAAGGCTTCCACACGCAGATCTCCAAGTACTTCTCCGAGAGGGGTGACGCCGTGGCCAAAGCAGCCAAGCAGCCCCACGTGGG…	CGACAAAGGTCCCCCCTGTGGCCCAGTGAACTGCAATGAGAAGATTGTGGTCCTCCTGCAACGCCTAAAACCTGAGATCAAGGATGTCACTGAGCAACTCAATCTGGTCACTACCTGGTTGCAGCTACAGATACCTCGGATAGAGGATGGGAATAATTTTGGCGTGGCTGTCCAGGAAAAGGTGTTTGAGCTGATGACCAACCTTCACACCAAGCTGGAAGGCTTCCACACGCAGATCTCCAAGTACTTCTCCGAGAGGGGTGACGCCGTGGCCAAAGCAGCCAAGCAGCCCCACGTGGGTGACTATCGGCAGCTGGTGCACGAGCTGGACTATTTTGGAGTACCAGGAGATCCGTCTGATGGTCATGGAGATCCGAAATGCTTATGCTGTGTTATATG…	TATCTACGATTCTAGATCAGGGTTTTCCCAGTCACGACGTTGTAAAACGACGGCCAGTGAATTGTAATACGACTCACTATAGGGCGAATTGGGTACCGGGCCTCTAGACACTAGCTACTCGAGGGGCCCCAGGGGCCACGAAATTTATTGTGTTTGGGAGGCAGAGTGAGGGAGAAACCCCAGCCAGTAGGAAGAAGACTGCGTCCAGTCTAGAGTTCCTGGTGAAAAGCAGGAAGGTTTCTGCTATACCCATCACAGAATGAGAGAGGGGGCTCAATAGATCATTCCCTTGGTTTCTCCACGGGGCTTCTTGAGCTTCTCAAAGTTCTTCAGGATGATGTCATATAACACAGCATAAGCATTTCGGATCTCCATGACCATCAGACGGATCTCCTGGTA…	TACCAGGAGATCCGTCTGATGGTCATGGAGATCCGAAATGCTTATGCTGTGTTATATGACATCATCCTGAAGAACTTTGAGAAGCTCAAGAAGCCCCGTGGAGAAACCAAGGGAATGATCTATTGAGCCCCCTCTCTCATTCTGTGATGGGTATAGCAGAAACCTTCCTGCTTTTCACCAGGAACTCTAGACTGGACGCAGTCTTCTTCCTACTGGCTGGGGTTTCTCCCTCACTCTGCCTCCCAAACACAATAAAT	CGACAAAGGTCCCCCCTGTGGCCCAGTGAACTGCAATGAGAAGATTGTGGTCCTCCTGCAACGCCTAAAACCTGAGATCAAGGATGTCACTGAGCAACTCAATCTGGTCACTACCTGGTTGCAGCTACAGATACCTCGGATAGAGGATGGGAATAATTTTGGCGTGGCTGTCCAGGAAAAGGTGTTTGAGCTGATGACCAACCTTCACACCAAGCTGGAAGGCTTCCACACGCAGATCTCCAAGTACTTCTCCGAGAGGGGTGACGCCGTGGCCAAAGCAGCCAAGCAGCCCCACGTGGGTGACTATCGGCAGCTGGTGCACGAGCTGGACGAGGCGGAGTACCAGGAGATCCGTCTGATGGTCATGGAGATCCGAAATGCTTATGCTGTGTTATATGA…
MSPL_RP1_hgx5321v1_pB66_A-302	5p 3p	123203983	Mus musculus - Psme1	https://www.ncbi.nlm.nih.gov/nuccore/NM_011189.1	https://www.ncbi.nlm.nih.gov/gene/?term=19186		A	Psme1; [gi|6755211|ref|NM_011189.1| Mus musculus protease (prosome, macropain) 28 subunit, alpha (Psme1), mRNA]	300	904	IF	Sense		99.4 / 98.3	TGCATGATGTATATACTATCTATTCGATGATGAAGATACCCCACCAAACCCAAAAAAAGAGATCCTAGAACAAGCCATGGCCGCAGGGGCCACGAACTGTGGCCCAGTGAACTGCAATGAGAAGATTGTGGTCCTCCTGCAACGCCTAAAACCTGAGATCAAGGATGTCACTGAGCAACTCAATCTGGTCACTACCTGGTTGCAGCTACAGATACCTCGGATAGAGGATGGGAATAATTTTGGCGTGGCTGTCCAGGAAAAGGTGTTTGAGCTGATGACCAACCTTCACACCAAGCTGGAAGGCTTCCACACGCAGATCTCCAAGTACTTCTCCGAGAGGGGTGACGCCGTGGCCAAAGCAGCCAAGCAGCCCCCCGTGGGTGACTATCGGCAGCTGGT…	CTGTGGCCCAGTGAACTGCAATGAGAAGATTGTGGTCCTCCTGCAACGCCTAAAACCTGAGATCAAGGATGTCACTGAGCAACTCAATCTGGTCACTACCTGGTTGCAGCTACAGATACCTCGGATAGAGGATGGGAATAATTTTGGCGTGGCTGTCCAGGAAAAGGTGTTTGAGCTGATGACCAACCTTCACACCAAGCTGGAAGGCTTCCACACGCAGATCTCCAAGTACTTCTCCGAGAGGGGTGACGCCGTGGCCAAAGCAGCCAAGCAGCCCCCCGTGGGTGACTATCGGCAGCTGGTGCACGAGCTGGACGAGGCGGAGTACCACGAGATCCGTCTGATGGTCATGGAGATC	TTGTTCTACGATTCTAGATCAGGGTTTTCCCAGTCACGACGTTGTAAAACGACGGCCAGTGAATTGTAATACGACTCACTATAGGGCGAATTGGGTACCGGGCCTCTAGACACTAGCTACTCGAGGGGCCCCAGGGGCCACGAATTTTTTTTGGTGGGCAACTATGTATTTATTGTGTTTGGGAGGCAGAGTGAGGGAGAAACCCCAGCCAGTAGGAAGAAAACTGCGTCCAGTCTAGAGTTCCTGGTGAAAAGCAGGAAGGTTTCTGCTATACCCATCACAAAATGAGAGAGGGGGCTCAATAAATCATTCCCTTGGTTTCTCCACGGGGCTTCTTGAGCTTCTCAAAGTTCTTCAGGATGATGTCATATAACACAGCATAAGCATTTCGGATCTCCA…	AGCCCCGTGGAGAAACCAAGGGAATGATTTATTGAGCCCCCTCTCTCATTTTGTGATGGGTATAGCAGAAACCTTCCTGCTTTTCACCAGGAACTCTAGACTGGACGCAGTTTTCTTCCTACTGGCTGGGGTTTCTCCCTCACTCTGCCTCCCAAACACAATAAATACATAGTTGCCCACCAAAAAAAA	CTGTGGCCCAGTGAACTGCAATGAGAAGATTGTGGTCCTCCTGCAACGCCTAAAACCTGAGATCAAGGATGTCACTGAGCAACTCAATCTGGTCACTACCTGGTTGCAGCTACAGATACCTCGGATAGAGGATGGGAATAATTTTGGCGTGGCTGTCCAGGAAAAGGTGTTTGAGCTGATGACCAACCTTCACACCAAGCTGGAAGGCTTCCACACGCAGATCTCCAAGTACTTCTCCGAGAGGGGTGACGCCGTGGCCAAAGCAGCCAAGCAGCCCCACGTGGGTGACTATCGGCAGCTGGTGCACGAGCTGGACGAGGCGGAGTACCAGGAGATCCGTCTGATGGTCATGGAGATCCGAAATGCTTATGCTGTGTTATATGACATCATCCTGAAGAA…
MSPL_RP1_hgx5321v1_pB66_A-348	5p 3p	123203983	Mus musculus - Psme1	https://www.ncbi.nlm.nih.gov/nuccore/NM_011189.1	https://www.ncbi.nlm.nih.gov/gene/?term=19186		A	Psme1; [gi|6755211|ref|NM_011189.1| Mus musculus protease (prosome, macropain) 28 subunit, alpha (Psme1), mRNA]	300	904	IF	Sense		99.2 / 100.0	TGTATATAACTATCTATTCGATGATGAAGATACCCCACCAAACCCAAAAAAAGAGATCCTAGAAAAAAAATGGCCGCAGGGGCCACGAACTGTGGCCCAGTGAACTGCAATGAGAAGATTGTGGTCCTCCTGCAACGCCTAAAACCTGAGATCAAGGATGTCACTGAGCAACTCAATCTGGTCACTACCTGGTTGCAGCTACAGATACCTCGGATAGAGGATGGGAATAATTTTGGCGTGGCTGTCCAGGAAAAGGTGTTTGAGCTGATGACCAACCTTCACACCAAGCTGGAAGGCTTCCACACGCAGATCTCCAAGTACTTCTCCGAGAGGGGTGACGCCGTGGCCAAAGCAGCCAAGCAGCCCCACGTGGGTGACTATCGGCAGCTGGTGCACGAG…	CTGTGGCCCAGTGAACTGCAATGAGAAGATTGTGGTCCTCCTGCAACGCCTAAAACCTGAGATCAAGGATGTCACTGAGCAACTCAATCTGGTCACTACCTGGTTGCAGCTACAGATACCTCGGATAGAGGATGGGAATAATTTTGGCGTGGCTGTCCAGGAAAAGGTGTTTGAGCTGATGACCAACCTTCACACCAAGCTGGAAGGCTTCCACACGCAGATCTCCAAGTACTTCTCCGAGAGGGGTGACGCCGTGGCCAAAGCAGCCAAGCAGCCCCACGTGGGTGACTATCGGCAGCTGGTGCACGAGCTGGACGAGGCGGAGTACCATTTTTATCCGTCTGATGGTCATGGAGATCCGAAATGCTTATGCTGTGTTATATGACATCATCCTGAAGA…	TGGATCTACGATTCTAGATCAGGGTTTTCCCAGTCACGACGTTGTAAAACGACGGCCAGTGAATTGTAATACGACTCACTATAGGGCGAATTGGGTACCGGGCCTCTAGACACTAGCTACTCGAGGGGCCCCAGGGGCCACGAATTTTTTTTGGTGGGCAACTATGTATTTATTGTGTTTGGGAGGCAGAGTGAGGGAGAAACCCCAGCCAGTAGGAAGAAGACTGCGTCCAGTCTAGAGTTCCTGGTGAAAAGCAGGAAGGTTTCTGCTATACCCATCACAGAATGAGAGAGGGGGCTCAATAGATCATTCCCTTGGTTTCTCCACGGGGCTTCTTGAGCTTCTCAAAGTTCTTCAGGATGATGTCATATAACACAGCATAAGCATTTCGGATCTCCA…	GGTCCTCCTGCAACGCCTAAAACCTGAGATCAAGGATGTCACTGAGCAACTCAATCTGGTCACTACCTGGTTGCAGCTACAGATACCTCGGATAGAGGATGGGAATAATTTTGGCGTGGCTGTCCAGGAAAAGGTGTTTGAGCTGATGACCAACCTTCACACCAAGCTGGAAGGCTTCCACACGCAGATCTCCAAGTACTTCTCCGAGAGGGGTGACGCCGTGGCCAAAGCAGCCAAGCAGCCCCACGTGGGTGACTATCGGCAGCTGGTGCACGAGCTGGACGAGGCGGAGTACCAGGAGATCCGTCTGATGGTCATGGAGATCCGAAATGCTTATGCTGTGTTATATGACATCATCCTGAAGAACTTTGAGAAGCTCAAGAAGCCCCGTGGAGAAAC…	CTGTGGCCCAGTGAACTGCAATGAGAAGATTGTGGTCCTCCTGCAACGCCTAAAACCTGAGATCAAGGATGTCACTGAGCAACTCAATCTGGTCACTACCTGGTTGCAGCTACAGATACCTCGGATAGAGGATGGGAATAATTTTGGCGTGGCTGTCCAGGAAAAGGTGTTTGAGCTGATGACCAACCTTCACACCAAGCTGGAAGGCTTCCACACGCAGATCTCCAAGTACTTCTCCGAGAGGGGTGACGCCGTGGCCAAAGCAGCCAAGCAGCCCCACGTGGGTGACTATCGGCAGCTGGTGCACGAGCTGGACGAGGCGGAGTACCAGGAGATCCGTCTGATGGTCATGGAGATCCGAAATGCTTATGCTGTGTTATATGACATCATCCTGAAGAA…
MSPL_RP1_hgx5321v1_pB66_A-279	5p 3p	123203983	Mus musculus - Psme1	https://www.ncbi.nlm.nih.gov/nuccore/NM_011189.1	https://www.ncbi.nlm.nih.gov/gene/?term=19186		A	Psme1; [gi|6755211|ref|NM_011189.1| Mus musculus protease (prosome, macropain) 28 subunit, alpha (Psme1), mRNA]	312	893	IF	Sense		98.8 / 99.3	TGGAATGATGTATATACTATCTATTCGATGATGAAGATACCCCACCAAACCCAAAAAAAGAGATCCTAGAACAAGGCATGGCCGCAGGGGCCACGAAGAACTGCAATGAGAAGATTGTGGTCCTCCTGCAACGCCTAAAACCTGAGATCAAGGATGTCACTGAGCAACTCAATCTGGTCACTACCTGGTTGCAGCTACAGATACCTCGGATAGAGGATGGGAATAATTTTGGCGTGGCTGTCCAGGAAAAGGTGTTTGAGCTGATGACCAACCTTCACACCAAGCTGGAAGGCTTCCACACGCAGATCTCCAAGTACTTCTCCGAGAGGGGTGACGCCGTGGCCAAAGCAGCCAAGCAGCCCCACGTGGGTGACTATCGGCAGCTGGTGCACGAGCTGG…	GAACTGCAATGAGAAGATTGTGGTCCTCCTGCAACGCCTAAAACCTGAGATCAAGGATGTCACTGAGCAACTCAATCTGGTCACTACCTGGTTGCAGCTACAGATACCTCGGATAGAGGATGGGAATAATTTTGGCGTGGCTGTCCAGGAAAAGGTGTTTGAGCTGATGACCAACCTTCACACCAAGCTGGAAGGCTTCCACACGCAGATCTCCAAGTACTTCTCCGAGAGGGGTGACGCCGTGGCCAAAGCAGCCAAGCAGCCCCACGTGGGTGACTATCGGCAGCTGGTGCACGAGCTGGACGAGGCGGAGTACCAGGAGATCCGTCTTTTTGTTTTTGGAGATCCGAAATGCTTATGCTGTGTTATATGACATCATCCTGAAGAACTTTGAGAAGC…	TGGATCTACGATTCTAGATCAGGGTTTTCCCAGTCACGACGTTGTAAAACGACGGCCAGTGAATTGTAATACGACTCACTATAGGGCGAATTGGGTACCGGGCCTCTAGACACTAGCTACTCGAGGGGCCCCAGGGGCCACGAAGGGCAACTATGTATTTATTGTGTTTGGGAGGCAGAGTGAGGGAGAAACCCCAGCCAGTAGGAAGAAGACTGCGTCCAGTCTAGAGTTCCTGGTGAAAAGCAGGAAGGTTTCTGCTATACCCATCACAGAATGAGAGAGGGGGCTCAATAGATCATTCCCTTGGTTTCTCCACGGGGCTTCTTGAGCTTCTCAAAGTTCTTCAGGATGATGTCATATAACACAGCATAAGCATTTCGGATCTCCATGACCATCAGA…	TCCTCTTGCAACGCTAAAACTGAGATCAAGGATGTCACTGAGCAACTCAATCTGGTCACTACCTGGTTGCAGCTACAGATACCTCGGATAGAGGATGGGAATAATTTTGGCGTGGCTGTCCAGGAAAAGGTGTTTTGAGCTGATGACCAACCTTCACACCAAGCTGGAAGGCTTCCACACGCAGATCTCCAAGTACTTCTCCGAGAGGGGTGACGCCGTGGCCAAAGCAGCCAAGCAGCCCCACGTGGGTGACTATCGGCAGCTGGTGCACGAGCTGGACGAGGCGGAGTACCAGGAGATCCGTCTGATGGTCATGGAGATCCGAAATGCTTATGCTGTGTTATATGACATCATCCTGAAGAACTTTGAGAAGCTCAAGAAGCCCCGTGGAGAAACCAA…	GAACTGCAATGAGAAGATTGTGGTCCTCCTGCAACGCCTAAAACCTGAGATCAAGGATGTCACTGAGCAACTCAATCTGGTCACTACCTGGTTGCAGCTACAGATACCTCGGATAGAGGATGGGAATAATTTTGGCGTGGCTGTCCAGGAAAAGGTGTTTGAGCTGATGACCAACCTTCACACCAAGCTGGAAGGCTTCCACACGCAGATCTCCAAGTACTTCTCCGAGAGGGGTGACGCCGTGGCCAAAGCAGCCAAGCAGCCCCACGTGGGTGACTATCGGCAGCTGGTGCACGAGCTGGACGAGGCGGAGTACCAGGAGATCCGTCTGATGGTCATGGAGATCCGAAATGCTTATGCTGTGTTATATGACATCATCCTGAAGAACTTTGAGAAGCT…
MSPL_RP1_hgx5321v1_pB66_A-349	5p 3p	123203983	Mus musculus - Psme1	https://www.ncbi.nlm.nih.gov/nuccore/NM_011189.1	https://www.ncbi.nlm.nih.gov/gene/?term=19186		A	Psme1; [gi|6755211|ref|NM_011189.1| Mus musculus protease (prosome, macropain) 28 subunit, alpha (Psme1), mRNA]	312	893	IF	Sense		99.5 / 99.6	TGCATGATGTATATACTATCTATTCGATGATGAAGATACCCCACCAAACCCAAAAAAAGAGATCCTAGAACAAGGCATGGCCGCAGGGGCCACGAAGAACTGCAATGAGAAGATTGTGGTCCTCCTGCAACGCCTAAAACCTGAGATCAAGGATGTCACTGAGCAACTCAATCTGGTCACTACCTGGTTGCAGCTACAGATACCTCGGATAGAGGATGGGAATAATTTTGGCGTGGCTGTCCAGGAAAAGGTGTTTGAGCTGATGACCAACCTTCACACCAAGCTGGAAGGCTTCCACACGCAGATCTCCAAGTACTTCTCCGAGAGGGGTGACGCCGTGGCCAAAGCAGCCAAGCAGCCCCACGTGGGTGACTATCGGCAGCTGGTGCACGAGCTGGA…	GAACTGCAATGAGAAGATTGTGGTCCTCCTGCAACGCCTAAAACCTGAGATCAAGGATGTCACTGAGCAACTCAATCTGGTCACTACCTGGTTGCAGCTACAGATACCTCGGATAGAGGATGGGAATAATTTTGGCGTGGCTGTCCAGGAAAAGGTGTTTGAGCTGATGACCAACCTTCACACCAAGCTGGAAGGCTTCCACACGCAGATCTCCAAGTACTTCTCCGAGAGGGGTGACGCCGTGGCCAAAGCAGCCAAGCAGCCCCACGTGGGTGACTATCGGCAGCTGGTGCACGAGCTGGACGAGGCGGAGTACCAGGAGATCCGTCTGATTTTTATGGAGATCCGAAATGCTTATGCTGTGTTATATGACATCATCCTGAAGAACTTTGAGAAGCT…	TTGCATCTACGATTCTAGATCAGGGTTTTCCCAGTCACGACGTTGTAAAACGACGGCCAGTGAATTGTAATACGACTCACTATAGGGCGAATTGGGTACCGGGCCTCTAGACACTAGCTACTCGAGGGGCCCCAGGGGCCACGAAGGGCAACTATGTATTTATTGTGTTTGGGAGGCAGAGTGAGGGAGAAACCCCAGCCAGTAGGAAGAAGACTGCGTCCAGTCTAGAGTTCCTGGTGAAAAGCAGGAAGGTTTCTGCTATACCCATCACAGAATGAGAGAGGGGGCTCAATAGATCATTCCCTTGGTTTCTCCACGGGGCTTCTTGAGCTTCTCAAAGTTCTTCAGGATGATGTCATATAACACAGCATAAGCATTTCGGATCTCCATGACCATCAA…	GCGGAGTACCAGGAGATCCGTTTGATGGTCATGGAGATCCGAAATGCTTATGCTGTGTTATATGACATCATCCTGAAGAACTTTGAGAAGCTCAAGAAGCCCCGTGGAGAAACCAAGGGAATGATCTATTGAGCCCCCTCTCTCATTCTGTGATGGGTATAGCAGAAACCTTCCTGCTTTTCACCAGGAACTCTAGACTGGACGCAGTCTTCTTCCTACTGGCTGGGGTTTCTCCCTCACTCTGCCTCCCAAACACAATAAATACATAGTTGCCC	GAACTGCAATGAGAAGATTGTGGTCCTCCTGCAACGCCTAAAACCTGAGATCAAGGATGTCACTGAGCAACTCAATCTGGTCACTACCTGGTTGCAGCTACAGATACCTCGGATAGAGGATGGGAATAATTTTGGCGTGGCTGTCCAGGAAAAGGTGTTTGAGCTGATGACCAACCTTCACACCAAGCTGGAAGGCTTCCACACGCAGATCTCCAAGTACTTCTCCGAGAGGGGTGACGCCGTGGCCAAAGCAGCCAAGCAGCCCCACGTGGGTGACTATCGGCAGCTGGTGCACGAGCTGGACGAGGCGGAGTACCAGGAGATCCGTCTGATGGTCATGGAGATCCGAAATGCTTATGCTGTGTTATATGACATCATCCTGAAGAACTTTGAGAAGCT…
MSPL_RP1_hgx5321v1_pB66_A-144	5p 3p	123203983	Mus musculus - Psme1	https://www.ncbi.nlm.nih.gov/nuccore/NM_011189.1	https://www.ncbi.nlm.nih.gov/gene/?term=19186		A	Psme1; [gi|6755211|ref|NM_011189.1| Mus musculus protease (prosome, macropain) 28 subunit, alpha (Psme1), mRNA]	312	893	IF	Sense		100.0 / 99.8	TGGATGATGTATATAACTATCTATTCGATGATGAAGATACCCCACCAAACCCAAAAAAAGAGATCCTAGAACAAGCCATGGCCGCAGGGGCCACGAAGAACTGCAATGAGAAGATTGTGGTCCTCCTGCAACGCCTAAAACCTGAGATCAAGGATGTCACTGAGCAACTCAATCTGGTCACTACCTGGTTGCAGCTACAGATACCTCGGATAGAGGATGGGAATAATTTTGGCGTGGCTGTCCAGGAAAAGGTGTTTGAGCTGATGACCAACCTTCACACCAAGCTGGAAGGCTTCCACACGCAGATCTCCAAGTACTTCTCCGAGAGGGGTGACGCCGTGGCCAAAGCAGCCAAGCAGCCCCACGTGGGTGACTATCGGCAGCTGGTGCACGAGCTGG…	GAACTGCAATGAGAAGATTGTGGTCCTCCTGCAACGCCTAAAACCTGAGATCAAGGATGTCACTGAGCAACTCAATCTGGTCACTACCTGGTTGCAGCTACAGATACCTCGGATAGAGGATGGGAATAATTTTGGCGTGGCTGTCCAGGAAAAGGTGTTTGAGCTGATGACCAACCTTCACACCAAGCTGGAAGGCTTCCACACGCAGATCTCCAAGTACTTCTCCGAGAGGGGTGACGCCGTGGCCAAAGCAGCCAAGCAGCCCCACGTGGGTGACTATCGGCAGCTGGTGCACGAGCTGGACGAGGCGGAGTACCAGGAGATCCGTCTGATGGTCATGGAGATCCGAAATGCTTATGCTGTGTTATATGACATCATCCTGAAGAACTTTGAGAAGCT…	GTATCACGATTCTAGATCAGGGTTTTCCCAGTCACGACGTTGTAAAACGACGGCCAGTGAATTGTAATACGACTCACTATAGGGCGAATTGGGTACCGGGCCTCTAGACACTAGCTACTCGAGGGGCCCCAGGGGCCACGAAGGGCAACTATGTATTTATTGTGTTTGGGAGGCAGAGTGAGGGAGAAACCCCAGCCAGTAGGAAGAAGACTGCGTCCAGTCTAGAGTTCCTGGTGAAAAGCAGGAAGGTTTCTGCTATACCCATCACAGAATGAGAGAGGGGGCTCAATAGATCATTCCCTTGGTTTCTCCACGGGGCTTCTTGAGCTTCTCAAAGTTCTTCAGGATGATGTCATATAACACAGCATAAGCATTTCGGATCTCCATGACCATCAGACG…	AACTGCAATGAGAAGATTGTGGTCCTCCTGCAACGCCTAAAACTGAGATCAAGGATGTCACTGAGCAACTCAATCTGGTCACTACCTGGTTGCAGCTACAGATACCTCGGATAGAGGATGGGAATAATTTTGGCGTGGCTGTCCAGGAAAAGGTGTTTGAGCTGATGACCAACCTTCACACCAAGCTGGAAGGCTTCCACACGCAGATCTCCAAGTACTTCTCCGAGAGGGGTGACGCCGTGGCCAAAGCAGCCAAGCAGCCCCACGTGGGTGACTATCGGCAGCTGGTGCACGAGCTGGACGAGGCGGAGTACCAGGAGATCCGTCTGATGGTCATGGAGATCCGAAATGCTTATGCTGTGTTATATGACATCATCCTGAAGAACTTTGAGAAGCTCA…	GAACTGCAATGAGAAGATTGTGGTCCTCCTGCAACGCCTAAAACCTGAGATCAAGGATGTCACTGAGCAACTCAATCTGGTCACTACCTGGTTGCAGCTACAGATACCTCGGATAGAGGATGGGAATAATTTTGGCGTGGCTGTCCAGGAAAAGGTGTTTGAGCTGATGACCAACCTTCACACCAAGCTGGAAGGCTTCCACACGCAGATCTCCAAGTACTTCTCCGAGAGGGGTGACGCCGTGGCCAAAGCAGCCAAGCAGCCCCACGTGGGTGACTATCGGCAGCTGGTGCACGAGCTGGACGAGGCGGAGTACCAGGAGATCCGTCTGATGGTCATGGAGATCCGAAATGCTTATGCTGTGTTATATGACATCATCCTGAAGAACTTTGAGAAGCT…
MSPL_RP1_hgx5321v1_pB66_A-242	5p 3p	123203983	Mus musculus - Psme1	https://www.ncbi.nlm.nih.gov/nuccore/NM_011189.1	https://www.ncbi.nlm.nih.gov/gene/?term=19186		A	Psme1; [gi|6755211|ref|NM_011189.1| Mus musculus protease (prosome, macropain) 28 subunit, alpha (Psme1), mRNA]	312	893	IF	Sense		98.8 / 99.5	TGGATGATGTATATAACTATCTATTCGATGATGAAGATACCCCACCAAACCCAAAAAAAGAGATCCTAGAAACGCCATGGCCGCAGGGGCCACGAAGAACTGCAATGAGAAGATTGTGGTCCTCCTGCAACGCCTAAAACCTGAGATCAAGGATGTCACTGAGCAACTCAATCTGGTCACTACCTGGTTGCAGCTACAGATACCTCGGATAGAGGATGGGAATAATTTTGGCGTGGCTGTCCAGGAAAAGGTGTTTGAGCTGATGACCAACCTTCACACCAAGCTGGAAGGCTTCCACACGCAGATCTCCAAGTACTTCTCCGAGAGGGGTGACGCCGTGGCCAAAGCAGCCAAGCAGCCCCACGTGGGTGACTATCGGCAGCTGGTGCACGAGCTGGA…	GAACTGCAATGAGAAGATTGTGGTCCTCCTGCAACGCCTAAAACCTGAGATCAAGGATGTCACTGAGCAACTCAATCTGGTCACTACCTGGTTGCAGCTACAGATACCTCGGATAGAGGATGGGAATAATTTTGGCGTGGCTGTCCAGGAAAAGGTGTTTGAGCTGATGACCAACCTTCACACCAAGCTGGAAGGCTTCCACACGCAGATCTCCAAGTACTTCTCCGAGAGGGGTGACGCCGTGGCCAAAGCAGCCAAGCAGCCCCACGTGGGTGACTATCGGCAGCTGGTGCACGAGCTGGACGAGGCGGAGTACCAGGAGATCCGTCTTTTTTTTTATGGAGATCCGAAATGCTTATGCTGTGTTATATGACATCATCCTGAAGAACTTTGAGAAGC…	TTGTTCTACGATTCTAGATCAGGGTTTTCCCAGTCACGACGTTGTAAAACGACGGCCAGTGAATTGTAATACGACTCACTATAGGGCGAATTGGGTACCGGGCCTCTAGACACTAGCTACTCGAGGGGCCCCAGGGGCCACGAAGGGCAACTATGTATTTATTGTGTTTGGGAGGCAGAGTGAGGGAGAAACCCCAGCCAGTAGGAAGAAGACTGCGTCCAGTCTAGAGTTCCTGGTGAAAAGCAGGAAGGTTTCTGCTATACCCATCACAGAATGAGAGAGGGGGCTCAATAAATCATTCCCTTGGTTTCTCCACGGGGCTTCTTGAGCTTCTCAAAGTTCTTCAGGATGATGTCATATAACACAGCATAAGCATTTCGGATCTCCATGACCATCAAA…	TCCTGAAGAACTTTGAGAAGCTCAAGAAGCCCCGTGGAGAAACCAAGGGAATGATTTATTGAGCCCCCTCTCTCATTCTGTGATGGGTATAGCAGAAACCTTCCTGCTTTTCACCAGGAACTCTAGACTGGACGCAGTCTTCTTCCTACTGGCTGGGGTTTCTCCCTCACTCTGCCTCCCAAACACAATAAATACATAGTTGCCC	GAACTGCAATGAGAAGATTGTGGTCCTCCTGCAACGCCTAAAACCTGAGATCAAGGATGTCACTGAGCAACTCAATCTGGTCACTACCTGGTTGCAGCTACAGATACCTCGGATAGAGGATGGGAATAATTTTGGCGTGGCTGTCCAGGAAAAGGTGTTTGAGCTGATGACCAACCTTCACACCAAGCTGGAAGGCTTCCACACGCAGATCTCCAAGTACTTCTCCGAGAGGGGTGACGCCGTGGCCAAAGCAGCCAAGCAGCCCCACGTGGGTGACTATCGGCAGCTGGTGCACGAGCTGGACGAGGCGGAGTACCAGGAGATCCGTCTGATGGTCATGGAGATCCGAAATGCTTATGCTGTGTTATATGACATCATCCTGAAGAACTTTGAGAAGCT…
MSPL_RP1_hgx5321v1_pB66_A-181	5p 3p	123203983	Mus musculus - Psme1	https://www.ncbi.nlm.nih.gov/nuccore/NM_011189.1	https://www.ncbi.nlm.nih.gov/gene/?term=19186		A	Psme1; [gi|6755211|ref|NM_011189.1| Mus musculus protease (prosome, macropain) 28 subunit, alpha (Psme1), mRNA]	312	893	IF	Sense		100.0 / 99.7	TGGATGATGTATATAACTATCTATTCGATGATGAAGATACCCCACCAAACCCAAAAAAAGAGATCCTAGAAAAGCCATGGCCGCAGGGGCCACGAAGAACTGCAATGAGAAGATTGTGGTCCTCCTGCAACGCCTAAAACCTGAGATCAAGGATGTCACTGAGCAACTCAATCTGGTCACTACCTGGTTGCAGCTACAGATACCTCGGATAGAGGATGGGAATAATTTTGGCGTGGCTGTCCAGGAAAAGGTGTTTGAGCTGATGACCAACCTTCACACCAAGCTGGAAGGCTTCCACACGCAGATCTCCAAGTACTTCTCCGAGAGGGGTGACGCCGTGGCCAAAGCAGCCAAGCAGCCCCACGTGGGTGACTATCGGCAGCTGGTGCACGAGCTGGA…	GAACTGCAATGAGAAGATTGTGGTCCTCCTGCAACGCCTAAAACCTGAGATCAAGGATGTCACTGAGCAACTCAATCTGGTCACTACCTGGTTGCAGCTACAGATACCTCGGATAGAGGATGGGAATAATTTTGGCGTGGCTGTCCAGGAAAAGGTGTTTGAGCTGATGACCAACCTTCACACCAAGCTGGAAGGCTTCCACACGCAGATCTCCAAGTACTTCTCCGAGAGGGGTGACGCCGTGGCCAAAGCAGCCAAGCAGCCCCACGTGGGTGACTATCGGCAGCTGGTGCACGAGCTGGACGAGGCGGAGTACCAGGAGATCCGTCTGATGGTCATGGAGATCCGAAATGCTTATGCTGTGTTATATGACATCATCCTGAAGAACTTTGAGAAGCT…	GTATCACGATTCTAGATCAGGGTTTTCCCAGTCACGACGTTGTAAAACGACGGCCAGTGAATTGTAATACGACTCACTATAGGGCGAATTGGGTACCGGGCCTCTAGACACTAGCTACTCGAGGGGCCCCAGGGGCCACGAAGGGCAACTATGTATTTATTGTGTTTGGGAGGCAGAGTGAGGGAGAAACCCCAGCCAGTAGGAAGAAGACTGCGTCCAGTCTAGAGTTCCTGGTGAAAAGCAGGAAGGTTTCTGCTATACCCATCACAGAATGAGAGAGGGGGCTCAATAGATCATTCCCTTGGTTTCTCCACGGGGCTTCTTGAGCTTCTCAAAGTTCTTCAGGATGATGTCATATAACACAGCATAAGCATTTCGGATCTCCATGACCATCAGACG…	AACTGCAATGAGAAGATTGTGGTCCTCTTGCAACGCCTAAAACTGAGATCAAGGATGTCACTGAGCAACTCAATCTGGTCACTACCTGGTTGCAGCTACAGATACCTCGGATAGAGGATGGGAATAATTTTGGCGTGGCTGTCCAGGAAAAGGTGTTTGAGCTGATGACCAACCTTCACACCAAGCTGGAAGGCTTCCACACGCAGATCTCCAAGTACTTCTCCGAGAGGGGTGACGCCGTGGCCAAAGCAGCCAAGCAGCCCCACGTGGGTGACTATCGGCAGCTGGTGCACGAGCTGGACGAGGCGGAGTACCAGGAGATCCGTCTGATGGTCATGGAGATCCGAAATGCTTATGCTGTGTTATATGACATCATCCTGAAGAACTTTGAGAAGCTCA…	GAACTGCAATGAGAAGATTGTGGTCCTCCTGCAACGCCTAAAACCTGAGATCAAGGATGTCACTGAGCAACTCAATCTGGTCACTACCTGGTTGCAGCTACAGATACCTCGGATAGAGGATGGGAATAATTTTGGCGTGGCTGTCCAGGAAAAGGTGTTTGAGCTGATGACCAACCTTCACACCAAGCTGGAAGGCTTCCACACGCAGATCTCCAAGTACTTCTCCGAGAGGGGTGACGCCGTGGCCAAAGCAGCCAAGCAGCCCCACGTGGGTGACTATCGGCAGCTGGTGCACGAGCTGGACGAGGCGGAGTACCAGGAGATCCGTCTGATGGTCATGGAGATCCGAAATGCTTATGCTGTGTTATATGACATCATCCTGAAGAACTTTGAGAAGCT…
MSPL_RP1_hgx5321v1_pB66_A-215	5p 3p	123203976	Mus musculus - Psme3	https://www.ncbi.nlm.nih.gov/nuccore/NM_011192.4	https://www.ncbi.nlm.nih.gov/gene/?term=19192		D	Psme3; [NM_011192.4 Mus musculus proteaseome (prosome, macropain) activator subunit 3 (PA28 gamma, Ki) (Psme3), mRNA]	156	608	IF	Sense		100.0 / 100.0	TGCATGATGTATATACTATCTATTCGATGATGAAGATACCCCACCAAACCCAAAAAAAGAGATCCTAGAACAAGCCATGGCCGCAGGGGCCACGAACCATGACCTAACTCAGATCCACTCAGACATGAACCTCCCAGTCCCTGACCCCATTCTCCTCACCAATAGCCACGATGGACTGGATGGTCCCACTTACAAGAAGCGCAGGTTGGATGAATGTGAAGAGGCCTTTCAAGGAACCAAGGTGTTTGTGATGCCCAATGGGATGTTGAAAAGCAACCAGCAGCTTGTGGACATTATTGAGAAAGTAAAACCCGAGATTCGGCTGCTGATCGAGAAATGTAACACGGTCAAAATGTGGGTTCAGCTGTTGATTCCCAGAATAGAAGATGGGAACAACTT…	CCATGACCTAACTCAGATCCACTCAGACATGAACCTCCCAGTCCCTGACCCCATTCTCCTCACCAATAGCCACGATGGACTGGATGGTCCCACTTACAAGAAGCGCAGGTTGGATGAATGTGAAGAGGCCTTTCAAGGAACCAAGGTGTTTGTGATGCCCAATGGGATGTTGAAAAGCAACCAGCAGCTTGTGGACATTATTGAGAAAGTAAAACCCGAGATTCGGCTGCTGATCGAGAAATGTAACACGGTCAAAATGTGGGTTCAGCTGTTGATTCCCAGAATAGAAGATGGGAACAACTTCGGGGTATCAATTCAGGAGGAAACAGTTGCTGAACTAAGAACTGTGGAGAGTGAAGCCGCATCTTACCTGGACCAGATTTCTAGATATTATATTAC…	GATCTACGATTCTAGATCAGGGTTTTCCCAGTCACGACGTTGTAAAACGACGGCCAGTGAATTGTAATACGACTCACTATAGGGCGAATTGGGTACCGGGCCTCTAGACACTAGCTACTCGAGGGGCCCCAGGGGCCACGAACGATAGTCCTCCACATGGGGATATTTAGCTATTTTAGAAACCAATTTGGCTCTTGTAATATAATATCTAGAAATCTGGTCCAGGTAAGATGCGGCTTCACTCTCCACAGTTCTTAGTTCAGCAACTGTTTCCTCCTGAATTGATACCCCGAAGTTGTTCCCATCTTCTATTCTGGGAATCAACAGCTGAACCCACATTTTGACCGTGTTACATTTCTCGATCAGCAGCCGAATCTCGGGTTTTACTTTCTCAATAAT…	CATGACCTAACTCAGATCCACTCAGACATGAACCTCCCAGTCCCTGACCCCATTCTCCTCACCAATAGCCACGATGGACTGGATGGTCCCACTTACAAGAAGCGCAGGTTGGATGAATGTGAAGAGGCCTTTCAAGGAACCAAGGTGTTTGTGATGCCCAATGGGATGTTGAAAAGCAACCAGCAGCTTGTGGACATTATTGAGAAAGTAAAACCCGAGATTCGGCTGCTGATCGAGAAATGTAACACGGTCAAAATGTGGGTTCAGCTGTTGATTCCCAGAATAGAAGATGGGAACAACTTCGGGGTATCAATTCAGGAGGAAACAGTTGCTGAACTAAGAACTGTGGAGAGTGAAGCCGCATCTTACCTGGACCAGATTTCTAGATATTATATTACA…	CCATGACCTAACTCAGATCCACTCAGACATGAACCTCCCAGTCCCTGACCCCATTCTCCTCACCAATAGCCACGATGGACTGGATGGTCCCACTTACAAGAAGCGCAGGTTGGATGAATGTGAAGAGGCCTTTCAAGGAACCAAGGTGTTTGTGATGCCCAATGGGATGTTGAAAAGCAACCAGCAGCTTGTGGACATTATTGAGAAAGTAAAACCCGAGATTCGGCTGCTGATCGAGAAATGTAACACGGTCAAAATGTGGGTTCAGCTGTTGATTCCCAGAATAGAAGATGGGAACAACTTCGGGGTATCAATTCAGGAGGAAACAGTTGCTGAACTAAGAACTGTGGAGAGTGAAGCCGCATCTTACCTGGACCAGATTTCTAGATATTATATTAC…
MSPL_RP1_hgx5321v1_pB66_A-184	5p 3p	123203976	Mus musculus - Psme3	https://www.ncbi.nlm.nih.gov/nuccore/NM_011192.4	https://www.ncbi.nlm.nih.gov/gene/?term=19192		D	Psme3; [NM_011192.4 Mus musculus proteaseome (prosome, macropain) activator subunit 3 (PA28 gamma, Ki) (Psme3), mRNA]	156	608	IF	Sense		99.3 / 100.0	TGGATGATGTATATACTATCTATTCGATGATGAAGATACCCCACCAAACCCAAAAAAAGAGATCCTAGAACAAGCCATGGCCGCAGGGGCCACGAACCATGACCTAACTCAGATCCACTCAGACATGAACCTCCCAGTCCCTGACCCCATTCTCCTCACCAATAGCCACGATGGACTGGATGGTCCCACTTACAAGAAGCGCAGGTTGGATGAATGTGAAGAGGCCTTTCAAGGAACCAAGGTGTTTGTGATGCCCAATGGGATGTTGAAAAGCAACCAGCAGCTTGTGGACATTATTGAGAAAGTAAAACCCGAGATTCGGCTGCTGATCGAGAAATGTAACACGGTCAAAATGTGGGTTCAGCTGTTGATTCCCAGAATAGAAGATGGGAACAACTT…	CCATGACCTAACTCAGATCCACTCAGACATGAACCTCCCAGTCCCTGACCCCATTCTCCTCACCAATAGCCACGATGGACTGGATGGTCCCACTTACAAGAAGCGCAGGTTGGATGAATGTGAAGAGGCCTTTCAAGGAACCAAGGTGTTTGTGATGCCCAATGGGATGTTGAAAAGCAACCAGCAGCTTGTGGACATTATTGAGAAAGTAAAACCCGAGATTCGGCTGCTGATCGAGAAATGTAACACGGTCAAAATGTGGGTTCAGCTGTTGATTCCCAGAATAGAAGATGGGAACAACTTCGGGGTATCAATTCAGGAGGAAACAGTTTTCTGATCTAAGAACTGTGGAGAGTGAAGCCGCATCTTACCTGGACCAGATTTCTAGATATTATATTA…	TGCATCTACGATTCTAGATCAGGGTTTTCCCAGTCACGACGTTGTAAAACGACGGCCAGTGAATTGTAATACGACTCACTATAGGGCGAATTGGGTACCGGGCCTCTAGACACTAGCTACTCGAGGGGCCCCAGGGGCCACGAACGATAGTCCTCCACATGGGGATATTTAGCTATTTTAGAAACCAATTTGGCTCTTGTAATATAATATCTAGAAATCTGGTCCAGGTAAGATGCGGCTTCACTCTCCACAGTTCTTAGTTCAGCAACTGTTTCCTCCTGAATTGATACCCCGAAGTTGTTCCCATCTTCTATTCTGGGAATCAACAGCTGAACCCACATTTTGACCGTGTTACATTTCTCGATCAGCAGCCGAATCTCGGGTTTTACTTTCTCAATA…	CATGACCTAACTCAGATCCACTCAGACATGAACCTCCCAGTCCCTGACCCCATTCTCCTCACCAATAGCCACGATGGACTGGATGGTCCCACTTACAAGAAGCGCAGGTTGGATGAATGTGAAGAGGCCTTTCAAGGAACCAAGGTGTTTGTGATGCCCAATGGGATGTTGAAAAGCAACCAGCAGCTTGTGGACATTATTGAGAAAGTAAAACCCGAGATTCGGCTGCTGATCGAGAAATGTAACACGGTCAAAATGTGGGTTCAGCTGTTGATTCCCAGAATAGAAGATGGGAACAACTTCGGGGTATCAATTCAGGAGGAAACAGTTGCTGAACTAAGAACTGTGGAGAGTGAAGCCGCATCTTACCTGGACCAGATTTCTAGATATTATATTACA…	CCATGACCTAACTCAGATCCACTCAGACATGAACCTCCCAGTCCCTGACCCCATTCTCCTCACCAATAGCCACGATGGACTGGATGGTCCCACTTACAAGAAGCGCAGGTTGGATGAATGTGAAGAGGCCTTTCAAGGAACCAAGGTGTTTGTGATGCCCAATGGGATGTTGAAAAGCAACCAGCAGCTTGTGGACATTATTGAGAAAGTAAAACCCGAGATTCGGCTGCTGATCGAGAAATGTAACACGGTCAAAATGTGGGTTCAGCTGTTGATTCCCAGAATAGAAGATGGGAACAACTTCGGGGTATCAATTCAGGAGGAAACAGTTGCTGAACTAAGAACTGTGGAGAGTGAAGCCGCATCTTACCTGGACCAGATTTCTAGATATTATATTAC…
MSPL_RP1_hgx5321v1_pB66_A-158	5p 3p	123203733 / 123203730	Mus musculus - Ecpas	https://www.ncbi.nlm.nih.gov/nuccore/NM_172381.3	https://www.ncbi.nlm.nih.gov/gene/?term=230249		D	Ecpas; [NM_172381.3 Mus musculus expressed sequence AI314180 (AI314180), transcript variant 2, mRNA]	3471	4816	IF	Sense		100.0 / 99.8	TGGATGATGTATATAACTATCTATTCGATGATGAAGATACCCCACCAAACCCAAAAAAAGAGATCCTAGAACAAGCCATGGCCGCAGGGGCCACGAAAATTCTTCAAGATTTGATTAAAAACCTTACCAGCAACATGTGGAGAGTTCGAGAATCCAGCTGTTTAGCTCTGAATGATTTATTGAGAGGAAGACCTTTAGATGACGTCATTGACAAACTTCCAGAAATGTGGGAAACACTTTTTAGAGTACAAGATGATATTAAGGAGTCTGTACGGAAGGCAGCAGAACTGGCTCTGAAAACTCTGAGCAAGGTTTGTGTGAAAATGTGTGACCCTGCCAAAGGAGCAGCTGGCCAGAGAACCATTGCTGTCCTCCTGCCCTGCCTTCTGGACAAAGGAA…	AATTCTTCAAGATTTGATTAAAAACCTTACCAGCAACATGTGGAGAGTTCGAGAATCCAGCTGTTTAGCTCTGAATGATTTATTGAGAGGAAGACCTTTAGATGACGTCATTGACAAACTTCCAGAAATGTGGGAAACACTTTTTAGAGTACAAGATGATATTAAGGAGTCTGTACGGAAGGCAGCAGAACTGGCTCTGAAAACTCTGAGCAAGGTTTGTGTGAAAATGTGTGACCCTGCCAAAGGAGCAGCTGGCCAGAGAACCATTGCTGTCCTCCTGCCCTGCCTTCTGGACAAAGGAATGATGAGTCCTGTGACGGAAGTCCGAGCCCTCAGCATTAACACTCTTGTGAAGATCAGCAAAAGTGCAGGAGCCATGTTGAAACCACACGC	TAGGTATCTACGATTCTAGATCAGGGTTTTCCCAGTCACGACGTTGTAAAACGACGGCCAGTGAATTGTAATACGACTCACTATAGGGCGAATTGGGTACCGGGCCTCTAGACACTAGCTACTCGAGGGGCCCCAGGGGCCACGAAGTTGATTGGGCACAGACTTTTCCAACTCTGTACTGCAAGCCGTCACTACACAGGCAATGGCTTTCAATAGTTCTTCCTTTCCTGCCCATGTTCTTCCAGCCAGGCCTTGCATCAATGCACTCAGGATCATCCCCAGGTAAGGAGGTACAAGAGAGCTTGTTTGTTTTGAAATTGATGCCATAGCAATTGCACCCTGGGCTTTCATTTTCCAAGATTGTGATTGTAAAGCCTTCTGGGTAATAGTAATCAATTC…	TAATTCAGAAATCCTGTGCATTTGCCATGGGCCCATTTAGTTCGGACTTCACGGGATAGCAGCACTGAGAAACTGCTACAGAAGCTCAATGGCTGGTACATGGAGAAAGATGAACCTGTCTATAAGACGTCTTGTGCTTTGACAATTCATGCAATTGGAAGATACAGCCCAGATGTATTGAAGAACCATGCTAAAGAAGTTCTGCCCTTAGCATTTCTAGGCATGCATGAAATTGCTGATGAGGAGAAATCTGAAAAAGAAGAGTGTAATATGTGGACTGAAGTGTGGCAGGAAAATGTACCTGGCTCCTTTGGAGGTATTCGATTGTACCTGCAGGAATTGATTACTATTACCCAGAAGGCTTTACAATCACAATCTTGGAAAATGAAAGCCCAGGGT…	AATTCTTCAAGATTTGATTAAAAACCTTACCAGCAACATGTGGAGAGTTCGAGAATCCAGCTGTTTAGCTCTGAATGATTTATTGAGAGGAAGACCTTTAGATGACGTCATTGACAAACTTCCAGAAATGTGGGAAACACTTTTTAGAGTACAAGATGATATTAAGGAGTCTGTACGGAAGGCAGCAGAACTGGCTCTGAAAACTCTGAGCAAGGTTTGTGTGAAAATGTGTGACCCTGCCAAAGGAGCAGCTGGCCAGAGAACCATTGCTGTCCTCCTGCCCTGCCTTCTGGACAAAGGAATGATGAGTCCTGTGACGGAAGTCCGAGCCCTCAGCATTAACACTCTTGTGAAGATCAGCAAAAGTGCAGGAGCCATGTTGAAACCACACGCACCCAA…
MSPL_RP1_hgx5321v1_pB66_A-84	5p 3p	123203733 / 123203730	Mus musculus - Ecpas	https://www.ncbi.nlm.nih.gov/nuccore/NM_172381.3	https://www.ncbi.nlm.nih.gov/gene/?term=230249		D	Ecpas; [NM_172381.3 Mus musculus expressed sequence AI314180 (AI314180), transcript variant 2, mRNA]	3471	4816	IF	Sense		100.0 / 100.0	TGGATGATGTATATAACTATCTATTCGATGATGAAGATACCCCACCAAACCCAAAAAAAGAGATCCTAGAACAAGCCATGGCCGCAGGGGCCACGAAAATTCTTCAAGATTTGATTAAAAACCTTACCAGCAACATGTGGAGAGTTCGAGAATCCAGCTGTTTAGCTCTGAATGATTTATTGAGAGGAAGACCTTTAGATGACGTCATTGACAAACTTCCAGAAATGTGGGAAACACTTTTTAGAGTACAAGATGATATTAAGGAGTCTGTACGGAAGGCAGCAGAACTGGCTCTGAAAACTCTGAGCAAGGTTTGTGTGAAAATGTGTGACCCTGCCAAAGGAGCAGCTGGCCAGAGAACCATTGCTGTCCTCCTGCCCTGCCTTCTGGACAAAGGAA…	AATTCTTCAAGATTTGATTAAAAACCTTACCAGCAACATGTGGAGAGTTCGAGAATCCAGCTGTTTAGCTCTGAATGATTTATTGAGAGGAAGACCTTTAGATGACGTCATTGACAAACTTCCAGAAATGTGGGAAACACTTTTTAGAGTACAAGATGATATTAAGGAGTCTGTACGGAAGGCAGCAGAACTGGCTCTGAAAACTCTGAGCAAGGTTTGTGTGAAAATGTGTGACCCTGCCAAAGGAGCAGCTGGCCAGAGAACCATTGCTGTCCTCCTGCCCTGCCTTCTGGACAAAGGAATGATGAGTCCTGTGACGGAAGTCCGAGCCCTCAGCATTAACACTCTTGTGAAGATCAGCAAAAGTGCAGGAGCCATGTTGAAACCACACGCACCCAA…	CCATCACGATTCTAGATCAGGGTTTTCCCAGTCACGACGTTGTAAAACGACGGCCAGTGAATTGTAATACGACTCACTATAGGGCGAATTGGGTACCGGGCCTCTAGACACTAGCTACTCGAGGGGCCCCAGGGGCCACGAAGTTGATTGGGCACAGACTTTTCCAACTCTGTACTGCAAGCCGTCACTACACAGGCAATGGCTTTCAATAGTTCTTCCTTTCCTGCCCATGTTCTTCCAGCCAGGCCTTGCATCAATGCACTCAGGATCATCCCCAGGTAAGGAGGTACAAGAGAGCTTGTTTGTTTTGAAATTGATGCCATAGCAATTGCACCCTGGGCTTTCATTTTCCAAGATTGTGATTGTAAAGCCTTCTGGGTAATAGTAATCAATTCCTGC…	TCAGAAATCCTGTGCATTTGCCATGGGCCATTTAGTTCGGACTTCACGGGATAGCAGCACTGAGAAACTGCTACAGAAGCTCAATGGCTGGTACATGGAGAAAGATGAACCTGTCTATAAGACGTCTTGTGCTTTGACAATTCATGCAATTGGAAGATACAGCCCAGATGTATTGAAGAACCATGCTAAAGAAGTTCTGCCCTTAGCATTTCTAGGCATGCATGAAATTGCTGATGAGGAGAAATCTGAAAAAGAAGAGTGTAATATGTGGACTGAAGTGTGGCAGGAAAATGTACCTGGCTCCTTTGGAGGTATTCGATTGTACCTGCAGGAATTGATTACTATTACCCAGAAGGCTTTACAATCACAATCTTGGAAAATGAAAGCCCAGGGTGCAAT…	AATTCTTCAAGATTTGATTAAAAACCTTACCAGCAACATGTGGAGAGTTCGAGAATCCAGCTGTTTAGCTCTGAATGATTTATTGAGAGGAAGACCTTTAGATGACGTCATTGACAAACTTCCAGAAATGTGGGAAACACTTTTTAGAGTACAAGATGATATTAAGGAGTCTGTACGGAAGGCAGCAGAACTGGCTCTGAAAACTCTGAGCAAGGTTTGTGTGAAAATGTGTGACCCTGCCAAAGGAGCAGCTGGCCAGAGAACCATTGCTGTCCTCCTGCCCTGCCTTCTGGACAAAGGAATGATGAGTCCTGTGACGGAAGTCCGAGCCCTCAGCATTAACACTCTTGTGAAGATCAGCAAAAGTGCAGGAGCCATGTTGAAACCACACGCACCCAA…
